# Supplementary material for: Can Smoking Cause Differences in Urine Microbiome in Male Patients With Bladder Cancer? A Retrospective Study
Source: Front Oncol. 2021 Jun 8;11:677605. doi: 10.3389/fonc.2021.677605 (PMC8217881; doi:10.3389/fonc.2021.677605)
Supplement: Supplementary file 2 [file DataSheet_2.xlsx]

## Sheet: diff_stat
Method	OTU	phylum	class	order	family	genus	species
T_test	498	9	22	44	68	109	24
Wilcoxon	649	6	21	52	80	134	36

## Sheet: otu.T_test
OTU	Test-Statistic	P	FDR_P	Bonferroni_P	Group3_4_mean	Group1_2_mean	taxonomy
243	-4.49655	0.000149414	0.51865	1	2.13333	11.6364	k__Bacteria;p__Gemmatimonadetes;c__S0134_terrestrial_group;Ambiguous_taxa;Ambiguous_taxa;Ambiguous_taxa;Ambiguous_taxa
4493	-3.99029	0.000539994	0.51865	1	1.4	10.0909	k__Bacteria;p__Bacteroidetes;c__Bacteroidia;o__Flavobacteriales;f__Flavobacteriaceae;g__Salinimicrobium
879	-3.92582	0.000635406	0.51865	1	0.533333	3.09091	k__Bacteria;p__Actinobacteria;c__Actinobacteria
664	-3.90081	0.000676751	0.51865	1	6.4	30.7273	k__Bacteria;p__Bacteroidetes;c__Bacteroidia;o__Chitinophagales;f__Chitinophagaceae;g__Flavisolibacter;Ambiguous_taxa
591	-3.8522	0.00076485	0.51865	1	1.73333	8.45455	k__Bacteria;p__Proteobacteria;c__Alphaproteobacteria;o__uncultured;f__uncultured_Stella_sp.;g__uncultured_Stella_sp.;s__uncultured_Stella_sp.
1249	-3.83436	0.000799929	0.51865	1	0.266667	4.54545	k__Bacteria;p__Gemmatimonadetes;c__Longimicrobia;o__Longimicrobiales;f__Longimicrobiaceae;g__uncultured_bacterium;s__uncultured_bacterium
158	-3.82296	0.00082318	0.51865	1	2.8	14.1818	k__Bacteria;p__Proteobacteria;c__Gammaproteobacteria;o__Betaproteobacteriales;f__Nitrosomonadaceae;g__mle1-7;s__uncultured_bacterium
204	-3.80876	0.000853063	0.51865	1	0.333333	3.90909	k__Bacteria;p__Gemmatimonadetes;c__Gemmatimonadetes;o__Gemmatimonadales;f__Gemmatimonadaceae;g__uncultured
2307	-3.75292	0.000981334	0.51865	1	0.0666667	2.45455	k__Bacteria;p__Acidobacteria;c__Thermoanaerobaculia;o__Thermoanaerobaculales;f__Thermoanaerobaculaceae;g__Subgroup_10
55	-3.74388	0.00100382	0.51865	1	4.06667	18.8182	k__Bacteria;p__Bacteroidetes;c__Bacteroidia;o__Cytophagales;f__Microscillaceae;g__Chryseolinea;s__uncultured_bacterium
764	-3.69572	0.00113234	0.51865	1	2.06667	10.5455	k__Bacteria;p__Bacteroidetes;c__Bacteroidia;o__Cytophagales;f__Cyclobacteriaceae;g__Algoriphagus
706	-3.68649	0.00115877	0.51865	1	1.86667	8.27273	k__Bacteria;p__Actinobacteria;c__MB-A2-108
595	-3.64983	0.00126981	0.51865	1	1.26667	7.09091	k__Bacteria;p__Bacteroidetes;c__Bacteroidia;o__Chitinophagales;f__Chitinophagaceae;g__Terrimonas;Ambiguous_taxa
4471	-3.63803	0.00130772	0.51865	1	1.26667	7.27273	k__Bacteria;p__Proteobacteria;c__Alphaproteobacteria;o__Rhodobacterales;f__Rhodobacteraceae
383	-3.58819	0.00148046	0.51865	1	3.8	17.7273	k__Bacteria;p__Proteobacteria;c__Gammaproteobacteria;o__Betaproteobacteriales;f__Burkholderiaceae;g__Noviherbaspirillum;Ambiguous_taxa
102	-3.57929	0.00151356	0.51865	1	1.46667	10.2727	k__Bacteria;p__Actinobacteria;c__Actinobacteria
109	-3.57014	0.00154838	0.51865	1	5	17.0909	k__Bacteria;p__Bacteroidetes;c__Bacteroidia;o__Cytophagales;f__Microscillaceae;g__Chryseolinea;s__uncultured_bacterium
1610	-3.5641	0.00157175	0.51865	1	0.2	2.72727	k__Bacteria;p__Gemmatimonadetes;c__Gemmatimonadetes;o__Gemmatimonadales;f__Gemmatimonadaceae
445	-3.53836	0.0016754	0.51865	1	2.2	10.7273	k__Bacteria;p__Firmicutes;c__Clostridia;o__Clostridiales;f__Peptococcaceae;g__Thermincola;s__uncultured_bacterium
407	-3.52895	0.00171495	0.51865	1	1.8	10.6364	k__Bacteria;p__Bacteroidetes;c__Bacteroidia;o__Chitinophagales;f__Chitinophagaceae;g__Lacibacter;Ambiguous_taxa
38	-3.51995	0.00175359	0.51865	1	5.66667	17.3636	k__Bacteria;p__Proteobacteria;c__Gammaproteobacteria;o__Betaproteobacteriales;f__Nitrosomonadaceae;g__MND1
53	-3.51237	0.00178683	0.51865	1	49.6	160.273	k__Bacteria;p__Proteobacteria;c__Alphaproteobacteria;o__Sphingomonadales;f__Sphingomonadaceae;g__Sphingomonas
2845	-3.51232	0.00178703	0.51865	1	9.53333	32.4545	k__Bacteria;p__Proteobacteria;c__Alphaproteobacteria;o__Sphingomonadales;f__Sphingomonadaceae
348	-3.49151	0.00188145	0.51865	1	0.8	4.09091	k__Bacteria;p__Gemmatimonadetes;c__Gemmatimonadetes;o__Gemmatimonadales;f__Gemmatimonadaceae
2809	-3.48259	0.00192339	0.51865	1	4.73333	20.0909	k__Bacteria;p__Gemmatimonadetes;c__Gemmatimonadetes;o__Gemmatimonadales;f__Gemmatimonadaceae;g__Gemmatimonas
611	-3.46961	0.00198606	0.51865	1	0.0666667	2.09091	k__Bacteria;p__Proteobacteria;c__Deltaproteobacteria;o__Myxococcales;f__bacteriap25
588	-3.46056	0.00203093	0.51865	1	0.133333	2.18182	k__Bacteria;p__Proteobacteria;c__Gammaproteobacteria;o__Xanthomonadales;f__Rhodanobacteraceae
861	-3.45355	0.00206636	0.51865	1	4.13333	16.6364	k__Bacteria;p__Bacteroidetes;c__Bacteroidia;o__Cytophagales;f__Hymenobacteraceae;g__Pontibacter
1617	-3.40956	0.00230283	0.51865	1	0.533333	3.81818	k__Bacteria;p__Proteobacteria;c__Gammaproteobacteria;o__Ectothiorhodospirales;f__Thioalkalispiraceae;g__Thioalkalispira
2069	-3.4044	0.0023322	0.51865	1	0.0666667	1.27273	k__Bacteria;p__Proteobacteria;c__Deltaproteobacteria;o__Myxococcales;f__Haliangiaceae;g__Haliangium;s__uncultured_bacterium
169	-3.39594	0.00238126	0.51865	1	29.7333	104.182	k__Bacteria;p__Firmicutes;c__Clostridia;o__Clostridiales;f__Clostridiaceae_1;g__Clostridium_sensu_stricto_13
139	-3.39079	0.00241155	0.51865	1	5.66667	21.5455	k__Bacteria;p__Gemmatimonadetes;c__Gemmatimonadetes;o__Gemmatimonadales;f__Gemmatimonadaceae;g__uncultured
116	-3.38792	0.00242864	0.51865	1	11.0667	38.3636	k__Bacteria;p__Gemmatimonadetes;c__AKAU4049;Ambiguous_taxa;Ambiguous_taxa;Ambiguous_taxa;Ambiguous_taxa
36	-3.3866	0.00243649	0.51865	1	17.1333	60.2727	k__Bacteria;p__Proteobacteria;c__Alphaproteobacteria;o__Sphingomonadales;f__Sphingomonadaceae;g__Sphingomonas
278	-3.38506	0.00244572	0.51865	1	3.66667	16.6364	k__Bacteria;p__Acidobacteria;c__Holophagae;o__Subgroup_7
395	-3.38341	0.00245565	0.51865	1	3.8	18.9091	k__Bacteria;p__Proteobacteria;c__Deltaproteobacteria;o__MBNT15;Ambiguous_taxa;Ambiguous_taxa;Ambiguous_taxa
45	-3.37812	0.00248777	0.51865	1	16	51.7273	k__Bacteria;p__Firmicutes;c__Bacilli;o__Bacillales;f__Planococcaceae;g__Paenisporosarcina;Ambiguous_taxa
232	-3.37493	0.00250731	0.51865	1	6.86667	26.6364	k__Bacteria;p__Bacteroidetes;c__Bacteroidia;o__Chitinophagales;f__Chitinophagaceae;g__Flavisolibacter;s__uncultured_bacterium
910	-3.35757	0.00261633	0.51865	1	0.733333	3.81818	k__Bacteria;p__Proteobacteria;c__Deltaproteobacteria;o__Desulfuromonadales
25	-3.31843	0.00287933	0.51865	1	1	4.81818	k__Bacteria;p__Gemmatimonadetes;c__Gemmatimonadetes;o__Gemmatimonadales;f__Gemmatimonadaceae;g__Gemmatimonas
264	-3.31527	0.00290168	0.51865	1	0.4	3.18182	k__Bacteria;p__Proteobacteria;c__Gammaproteobacteria;o__Betaproteobacteriales;f__SC-I-84
3952	-3.29686	0.0030351	0.51865	1	0.133333	1.45455	k__Bacteria;p__Bacteroidetes;c__Bacteroidia;o__Bacteroidales;f__Prolixibacteraceae;g__WCHB1-32;Ambiguous_taxa
39	-3.28597	0.00311679	0.51865	1	56.2	203.273	k__Bacteria;p__Firmicutes;c__Clostridia;o__Clostridiales;f__Clostridiaceae_1;g__Clostridium_sensu_stricto_13;Ambiguous_taxa
1066	-3.23407	0.00353617	0.51865	1	0.133333	2.45455	k__Bacteria;p__Proteobacteria;c__Gammaproteobacteria;o__Cellvibrionales;f__Spongiibacteraceae;g__BD1-7_clade
40	-3.21697	0.00368599	0.51865	1	2.26667	14.8182	k__Bacteria;p__Actinobacteria;c__Thermoleophilia;o__Gaiellales;f__uncultured;g__uncultured_bacterium;s__uncultured_bacterium
448	-3.20976	0.00375094	0.51865	1	1.06667	5.72727	k__Bacteria;p__Proteobacteria;c__Gammaproteobacteria;o__Xanthomonadales;f__Xanthomonadaceae
1260	-3.20147	0.00382707	0.51865	1	4.06667	13.4545	k__Bacteria;p__Proteobacteria;c__Alphaproteobacteria;o__Rhizobiales;f__Beijerinckiaceae;g__Microvirga;Ambiguous_taxa
80	-3.20019	0.0038389	0.51865	1	1.53333	6.81818	k__Bacteria;p__Firmicutes;c__Clostridia;o__Clostridiales;f__Clostridiaceae_1;g__Clostridium_sensu_stricto_8;s__uncultured_bacterium
1217	-3.1851	0.00398163	0.51865	1	1.93333	7.45455	k__Bacteria;p__Proteobacteria;c__Gammaproteobacteria;o__Betaproteobacteriales;f__Rhodocyclaceae;g__Thauera
1003	-3.18095	0.00402177	0.51865	1	1.86667	7.27273	k__Bacteria;p__Bacteroidetes;c__Bacteroidia;o__Chitinophagales;f__Chitinophagaceae;g__Flavisolibacter;s__uncultured_bacterium
1520	-3.17803	0.00405027	0.51865	1	0.866667	3.81818	k__Bacteria;p__Proteobacteria;c__Gammaproteobacteria;o__Xanthomonadales;f__Xanthomonadaceae
4498	-3.16216	0.00420848	0.51865	1	0.0666667	2	k__Bacteria;p__Proteobacteria;c__Alphaproteobacteria;o__Sphingomonadales;f__Sphingomonadaceae;g__Altererythrobacter
925	-3.14606	0.00437515	0.51865	1	0.266667	2.45455	k__Bacteria;p__Proteobacteria;c__Deltaproteobacteria;o__Desulfuromonadales;f__Geobacteraceae;g__Geobacter;Ambiguous_taxa
84	-3.14601	0.00437566	0.51865	1	27.8667	97.0909	k__Bacteria;p__Bacteroidetes;c__Bacteroidia;o__Chitinophagales;f__Chitinophagaceae;g__Flavisolibacter;s__uncultured_bacterium
717	-3.14028	0.00443643	0.51865	1	0.266667	2.90909	k__Bacteria;p__Acidobacteria;c__Thermoanaerobaculia;o__Thermoanaerobaculales;f__Thermoanaerobaculaceae;g__Subgroup_10
358	-3.13425	0.00450134	0.51865	1	4.53333	16.9091	k__Bacteria;p__Bacteroidetes;c__Bacteroidia;o__Flavobacteriales;f__Flavobacteriaceae;g__Gramella;Ambiguous_taxa
471	-3.12758	0.00457419	0.51865	1	1	4.18182	k__Bacteria;p__Acidobacteria;c__Acidobacteriia;o__Solibacterales;f__Solibacteraceae_(Subgroup_3);g__Bryobacter;s__uncultured_Acidobacteria_bacterium
478	-3.10835	0.00479055	0.51865	1	1.4	5.90909	k__Bacteria;p__Bacteroidetes;c__Bacteroidia;o__Chitinophagales;f__Chitinophagaceae
905	-3.10235	0.00486	0.51865	1	0.133333	2.09091	k__Bacteria;p__Bacteroidetes;c__Bacteroidia;o__Cytophagales;f__Cyclobacteriaceae;g__Fulvivirga
238	-3.09952	0.00489319	0.51865	1	6.2	18.1818	k__Bacteria;p__Bacteroidetes;c__Bacteroidia;o__Chitinophagales;f__Chitinophagaceae;g__Terrimonas;s__uncultured_bacterium
387	-3.09748	0.00491717	0.51865	1	0.733333	5.27273	k__Bacteria;p__Bacteroidetes;c__Bacteroidia;o__Chitinophagales;f__Chitinophagaceae;g__Lacibacter;Ambiguous_taxa
2489	-3.09316	0.00496843	0.51865	1	0.266667	3	k__Bacteria;p__Firmicutes;c__Negativicutes;o__Selenomonadales;f__Veillonellaceae;g__Dialister
924	-3.07929	0.00513633	0.51865	1	0.533333	3	k__Bacteria;p__Gemmatimonadetes;c__Longimicrobia;o__Longimicrobiales;f__Longimicrobiaceae
1088	-3.0697	0.00525551	0.51865	1	0	1.90909	k__Bacteria;p__Bacteroidetes;c__Bacteroidia;o__Cytophagales;f__Microscillaceae;g__uncultured
131	-3.06543	0.00530946	0.51865	1	6.06667	20.0909	k__Bacteria;p__Proteobacteria;c__Alphaproteobacteria;o__Azospirillales;f__uncultured;g__uncultured_bacterium;s__uncultured_bacterium
3916	-3.06301	0.00534038	0.51865	1	3.66667	13.8182	k__Bacteria;p__Firmicutes;c__Bacilli;o__Bacillales;f__Planococcaceae;g__Paenisporosarcina;Ambiguous_taxa
1153	-3.06101	0.00536594	0.51865	1	0.266667	2.36364	k__Bacteria;p__Bacteroidetes;c__Bacteroidia;o__Cytophagales;f__Hymenobacteraceae;g__Adhaeribacter;s__uncultured_bacterium
3830	-3.05641	0.00542526	0.51865	1	0.133333	1.45455	k__Bacteria;p__Firmicutes;c__Clostridia;o__Clostridiales;f__Clostridiaceae_1;g__Fonticella;Ambiguous_taxa
2411	-3.05539	0.00543843	0.51865	1	0.333333	2.90909	k__Bacteria;p__Proteobacteria;c__Alphaproteobacteria;o__Sphingomonadales;f__Sphingomonadaceae
123	-3.05144	0.00549008	0.51865	1	11.4667	26.4545	k__Bacteria;p__Proteobacteria;c__Alphaproteobacteria;o__Sphingomonadales;f__Sphingomonadaceae
216	-3.05129	0.00549207	0.51865	1	1.13333	4.54545	k__Bacteria;p__Proteobacteria;c__Gammaproteobacteria;o__Steroidobacterales;f__Steroidobacteraceae;g__uncultured
48	-3.04922	0.00551926	0.51865	1	3.26667	13.6364	k__Bacteria;p__Firmicutes;c__Clostridia;o__Clostridiales;f__Peptostreptococcaceae
2350	-3.0459	0.00556311	0.51865	1	2.33333	9.72727	k__Bacteria;p__Proteobacteria;c__Gammaproteobacteria;o__Betaproteobacteriales;f__Burkholderiaceae;g__uncultured
31	-3.03844	0.00566311	0.51865	1	42.6	141.364	k__Bacteria;p__Firmicutes;c__Bacilli;o__Bacillales;f__Planococcaceae;g__uncultured
4717	-3.03446	0.00571711	0.51865	1	0.0666667	1.18182	k__Bacteria;p__Bacteroidetes;c__Bacteroidia;o__Flavobacteriales;f__Flavobacteriaceae;g__Flavobacterium
773	-3.03055	0.00577054	0.51865	1	0.533333	3.54545	k__Bacteria;p__Proteobacteria;c__Gammaproteobacteria;o__Cellvibrionales;f__Cellvibrionaceae;g__uncultured
1376	-3.01869	0.00593595	0.51865	1	1.93333	6.45455	k__Bacteria;p__Gemmatimonadetes;c__Longimicrobia;o__Longimicrobiales;f__Longimicrobiaceae;g__uncultured_bacterium;s__uncultured_bacterium
226	-3.01724	0.0059564	0.51865	1	2.66667	8.09091	k__Bacteria;p__Bacteroidetes;c__Bacteroidia;o__Chitinophagales;f__Chitinophagaceae;g__Flavisolibacter;Ambiguous_taxa
220	-3.01549	0.00598128	0.51865	1	1.06667	7.27273	k__Bacteria;p__Bacteroidetes;c__Bacteroidia;o__Flavobacteriales;f__Flavobacteriaceae;g__Actibacter;Ambiguous_taxa
892	-3.0089	0.00607583	0.51865	1	2.93333	10.4545	k__Bacteria;p__Proteobacteria;c__Gammaproteobacteria;o__Betaproteobacteriales;f__TRA3-20
7189	-3.00484	0.00613483	0.51865	1	1.26667	5.18182	k__Bacteria;p__Bacteroidetes;c__Bacteroidia;o__Chitinophagales;f__Saprospiraceae;g__uncultured;s__uncultured_Bacteroidetes_bacterium
372	-3.00272	0.0061658	0.51865	1	1.8	8.81818	k__Bacteria;p__Bacteroidetes;c__Bacteroidia;o__Flavobacteriales;f__Flavobacteriaceae;g__Salinimicrobium
188	-3.00087	0.00619298	0.51865	1	1.26667	6	k__Bacteria;p__Gemmatimonadetes;c__Gemmatimonadetes;o__Gemmatimonadales;f__Gemmatimonadaceae;g__uncultured;s__uncultured_Gemmatimonadetes_bacterium
14	-3.00037	0.00620033	0.51865	1	30.4667	99.1818	k__Bacteria;p__Firmicutes;c__Clostridia;o__Clostridiales;f__Peptostreptococcaceae;g__Sporacetigenium
148	-2.99794	0.00623621	0.51865	1	1.53333	7.81818	k__Bacteria;p__Bacteroidetes;c__Bacteroidia;o__Chitinophagales;f__Saprospiraceae;g__uncultured
584	-2.98694	0.00640122	0.51865	1	3.33333	15.2727	k__Bacteria;p__Proteobacteria;c__Deltaproteobacteria;o__Desulfuromonadales
439	-2.98636	0.00641007	0.51865	1	1.66667	9.90909	k__Bacteria;p__Proteobacteria;c__Gammaproteobacteria;o__Xanthomonadales;f__Rhodanobacteraceae;g__uncultured;s__uncultured_bacterium
841	-2.98249	0.00646914	0.51865	1	0.933333	4.36364	k__Bacteria;p__Bacteroidetes;c__Bacteroidia;o__Bacteroidales;f__Prolixibacteraceae;g__BSV13
3460	-2.98015	0.00650516	0.51865	1	0	2.18182	k__Bacteria;p__Acidobacteria;c__Holophagae;o__Subgroup_7
1225	-2.97408	0.00659943	0.51865	1	0.333333	2.90909	k__Bacteria;p__Proteobacteria;c__Gammaproteobacteria;o__Xanthomonadales;f__Rhodanobacteraceae;g__uncultured
167	-2.95677	0.00687537	0.51865	1	7.8	23.5455	k__Bacteria;p__Firmicutes;c__Clostridia;o__Clostridiales;f__Clostridiaceae_1;g__Clostridium_sensu_stricto_1
355	-2.95541	0.00689757	0.51865	1	4.86667	19.1818	k__Bacteria;p__Firmicutes;c__Clostridia;o__Clostridiales;f__Gracilibacteraceae;g__Lutispora;s__uncultured_bacterium
88	-2.95432	0.00691534	0.51865	1	22.5333	64	k__Bacteria;p__Proteobacteria;c__Alphaproteobacteria;o__Sphingomonadales;f__Sphingomonadaceae;g__Sphingomonas
250	-2.94124	0.00713251	0.51865	1	1.53333	8.63636	k__Bacteria;p__Proteobacteria;c__Alphaproteobacteria;o__uncultured;f__uncultured_bacterium;g__uncultured_bacterium;s__uncultured_bacterium
315	-2.94021	0.00714982	0.51865	1	0.266667	2	k__Bacteria;p__Acidobacteria;c__Acidobacteriia;o__Solibacterales;f__Solibacteraceae_(Subgroup_3);g__Bryobacter
42	-2.93463	0.00724463	0.51865	1	6.26667	17.4545	k__Bacteria;p__Firmicutes;c__Clostridia;o__Clostridiales;f__Peptostreptococcaceae;g__Paraclostridium
130	-2.93439	0.0072487	0.51865	1	3.6	11.3636	k__Bacteria;p__Bacteroidetes;c__Bacteroidia;o__Chitinophagales;f__Saprospiraceae;g__uncultured;s__uncultured_Bacteroidetes_bacterium
6748	-2.93166	0.00729562	0.51865	1	1.66667	5.18182	k__Bacteria;p__Bacteroidetes;c__Bacteroidia;o__Chitinophagales;f__Chitinophagaceae;g__Flavisolibacter
1219	-2.92439	0.00742174	0.51865	1	0	1.90909	k__Bacteria;p__Gemmatimonadetes;c__Gemmatimonadetes;o__Gemmatimonadales;f__Gemmatimonadaceae;g__uncultured;s__uncultured_Gemmatimonas_sp.
288	-2.91883	0.00751958	0.51865	1	1.93333	7	k__Bacteria;p__Proteobacteria;c__Deltaproteobacteria;o__Desulfobacterales;f__Desulfobulbaceae;g__Desulfobulbus
1653	-2.90717	0.00772877	0.51865	1	0.0666667	2.09091	k__Bacteria;p__Bacteroidetes;c__Bacteroidia;o__Sphingobacteriales;f__NS11-12_marine_group
233	-2.90323	0.00780069	0.51865	1	2.8	9.81818	k__Bacteria;p__Firmicutes;c__Bacilli;o__Bacillales;f__Bacillaceae;g__Bacillus
6074	-2.90313	0.0078026	0.51865	1	0.266667	2.63636	k__Bacteria;p__Proteobacteria;c__Gammaproteobacteria;o__Betaproteobacteriales;f__TRA3-20
1027	-2.89789	0.00789929	0.51865	1	0.6	4.54545	k__Bacteria;p__Actinobacteria;c__Actinobacteria;o__Propionibacteriales;f__Nocardioidaceae;g__Nocardioides
684	-2.89401	0.00797164	0.51865	1	0.533333	2.90909	k__Bacteria;p__Proteobacteria;c__Alphaproteobacteria;o__Caulobacterales;f__Hyphomonadaceae;g__SWB02;Ambiguous_taxa
766	-2.88885	0.0080687	0.51865	1	0.2	1.90909	k__Bacteria;p__Acidobacteria;c__Acidobacteriia;o__Solibacterales;f__Solibacteraceae_(Subgroup_3);g__Candidatus_Solibacter
7359	-2.88885	0.0080687	0.51865	1	0.2	1.90909	k__Bacteria;p__Proteobacteria;c__Deltaproteobacteria;o__Desulfuromonadales
152	-2.88551	0.00813221	0.51865	1	7.2	24.8182	k__Bacteria;p__Firmicutes;c__Clostridia;o__Clostridiales;f__Family_XI;g__Sedimentibacter;s__uncultured_bacterium
217	-2.88324	0.00817568	0.51865	1	1.33333	7.63636	k__Bacteria;p__Bacteroidetes;c__Ignavibacteria;o__Kryptoniales;f__BSV26
110	-2.87056	0.0084224	0.51865	1	3.13333	10.3636	k__Bacteria;p__Firmicutes;c__Clostridia;o__Clostridiales;f__Clostridiaceae_1;g__Clostridium_sensu_stricto_3;Ambiguous_taxa
1312	-2.86929	0.00844735	0.51865	1	0	2	k__Bacteria;p__Proteobacteria;c__Deltaproteobacteria;o__Desulfarculales;f__Desulfarculaceae;g__uncultured;s__uncultured_Dongia_sp.
189	-2.86387	0.00855523	0.51865	1	26	80.1818	k__Bacteria;p__Proteobacteria;c__Deltaproteobacteria;o__Desulfuromonadales;f__Geobacteraceae;g__Geobacter;s__uncultured_Geobacteraceae_bacterium
245	-2.86129	0.00860714	0.51865	1	11.7333	31.6364	k__Bacteria;p__Firmicutes;c__Bacilli;o__Lactobacillales;f__Streptococcaceae;g__Lactococcus;s__Lactococcus_garvieae_subsp._garvieae
328	-2.8598	0.0086372	0.51865	1	0.666667	4.81818	k__Bacteria;p__Proteobacteria;c__Deltaproteobacteria;Ambiguous_taxa;Ambiguous_taxa;Ambiguous_taxa;s__uncultured_bacterium
128	-2.84804	0.00887785	0.51865	1	16.6	51.2727	k__Bacteria;p__Firmicutes;c__Clostridia;o__Clostridiales;f__Clostridiaceae_1;g__Fonticella
409	-2.84475	0.0089465	0.51865	1	5.66667	18.6364	k__Bacteria;p__Bacteroidetes;c__Bacteroidia;o__Chitinophagales;f__Chitinophagaceae;g__Flavisolibacter
382	-2.84399	0.00896236	0.51865	1	10.2	28.9091	k__Bacteria;p__Bacteroidetes;c__Bacteroidia;o__Flavobacteriales;f__Weeksellaceae;g__Cloacibacterium;Ambiguous_taxa
4650	-2.8347	0.00915869	0.51865	1	1.86667	7.81818	k__Bacteria;p__Proteobacteria;c__Gammaproteobacteria;o__Betaproteobacteriales;f__SC-I-84
3173	-2.8329	0.00919736	0.51865	1	6.66667	17.5455	k__Bacteria;p__Proteobacteria;c__Alphaproteobacteria;o__Sphingomonadales;f__Sphingomonadaceae;g__Sphingomonas
712	-2.82922	0.00927651	0.51865	1	0.6	3	k__Bacteria;p__Proteobacteria;c__Deltaproteobacteria;o__NB1-j
9125	-2.82876	0.00928658	0.51865	1	3.93333	16.5455	k__Bacteria;p__Bacteroidetes;c__Bacteroidia;o__Cytophagales;f__Microscillaceae;g__uncultured;Ambiguous_taxa
494	-2.81817	0.00951842	0.51865	1	0.933333	5.27273	k__Bacteria;p__Bacteroidetes;c__Bacteroidia;o__Sphingobacteriales;f__AKYH767;g__uncultured_bacterium;s__uncultured_bacterium
350	-2.81639	0.00955793	0.51865	1	9.53333	30.4545	k__Bacteria;p__Proteobacteria;c__Gammaproteobacteria;o__Steroidobacterales;f__Steroidobacteraceae;g__uncultured
2612	-2.81284	0.00963713	0.51865	1	0	0.363636	k__Bacteria;p__Firmicutes;c__Clostridia;o__Clostridiales;f__Ruminococcaceae;g__Ruminiclostridium_1
333	-2.80652	0.00977998	0.51865	1	1.06667	4.72727	k__Bacteria;p__Acidobacteria;c__Acidobacteriia;o__Solibacterales;f__Solibacteraceae_(Subgroup_3)
971	-2.80219	0.00987879	0.51865	1	0.0666667	1.90909	k__Bacteria;p__Proteobacteria;c__Gammaproteobacteria;o__Betaproteobacteriales;f__Hydrogenophilaceae;g__Thiobacillus
59	-2.80111	0.00990352	0.51865	1	15.4	47	k__Bacteria;p__Bacteroidetes;c__Bacteroidia;o__Flavobacteriales;f__Flavobacteriaceae
440	-2.79976	0.00993461	0.51865	1	1.2	4.90909	k__Bacteria;p__Bacteroidetes;c__Bacteroidia;o__Cytophagales;f__Microscillaceae;g__OLB12;Ambiguous_taxa
126	-2.79872	0.00995868	0.51865	1	2.13333	8.18182	k__Bacteria;p__Bacteroidetes;c__Ignavibacteria;o__OPB56;f__uncultured_bacterium_0319-6E22;g__uncultured_bacterium_0319-6E22;s__uncultured_bacterium_0319-6E22
665	-2.79629	0.010015	0.51865	1	3.4	10.7273	k__Bacteria;p__Acidobacteria;c__Subgroup_5
1073	-2.79438	0.0100596	0.51865	1	0.0666667	0.909091	k__Bacteria;p__Zixibacteria;c__uncultured_Nitrospinaceae_bacterium;o__uncultured_Nitrospinaceae_bacterium;f__uncultured_Nitrospinaceae_bacterium;g__uncultured_Nitrospinaceae_bacterium;s__uncultured_Nitrospinaceae_bacterium
12	-2.79345	0.0100813	0.51865	1	0.933333	4.81818	k__Bacteria;p__Gemmatimonadetes;c__S0134_terrestrial_group;o__uncultured_bacterium;f__uncultured_bacterium;g__uncultured_bacterium;s__uncultured_bacterium
27	-2.79211	0.0101127	0.51865	1	7.06667	23.2727	k__Bacteria;p__Firmicutes;c__Clostridia;o__Clostridiales;f__Clostridiaceae_1;g__Fonticella;Ambiguous_taxa
261	-2.7867	0.0102404	0.51865	1	0.0666667	2.36364	k__Bacteria;p__Firmicutes;c__Bacilli;o__Bacillales;f__Alicyclobacillaceae;g__Tumebacillus
2438	-2.78621	0.010252	0.51865	1	0.2	1.90909	k__Bacteria;p__Bacteroidetes;c__Bacteroidia;o__Cytophagales;f__Microscillaceae
761	-2.7843	0.0102975	0.51865	1	0.133333	1.72727	k__Bacteria;p__Gemmatimonadetes;c__Gemmatimonadetes;o__Gemmatimonadales;f__Gemmatimonadaceae
1404	-2.77441	0.0105361	0.51865	1	0	1.18182	k__Bacteria;p__Proteobacteria;c__Alphaproteobacteria;o__Thalassobaculales;f__Oceanibaculaceae;g__Oceanibaculum;Ambiguous_taxa
240	-2.76928	0.010662	0.51865	1	4.66667	15.6364	k__Bacteria;p__Proteobacteria;c__Gammaproteobacteria;o__Betaproteobacteriales;f__Nitrosomonadaceae;g__Ellin6067
443	-2.76697	0.0107193	0.51865	1	3	11.5455	k__Bacteria;p__Proteobacteria;c__Deltaproteobacteria;o__Desulfobacterales;f__Desulfobulbaceae;g__Desulfoprunum;Ambiguous_taxa
1103	-2.76634	0.0107348	0.51865	1	0.0666667	1.36364	k__Bacteria;p__Acidobacteria;c__Holophagae;o__Subgroup_7;f__uncultured_soil_bacterium;g__uncultured_soil_bacterium;s__uncultured_soil_bacterium
286	-2.76266	0.0108266	0.51865	1	8.93333	25.6364	k__Bacteria;p__Proteobacteria;c__Deltaproteobacteria;o__Myxococcales;f__Archangiaceae;Ambiguous_taxa;Ambiguous_taxa
1503	-2.75271	0.0110783	0.51865	1	9.86667	26.3636	k__Bacteria;p__Proteobacteria;c__Alphaproteobacteria;o__Sphingomonadales;f__Sphingomonadaceae
3417	-2.752	0.0110964	0.51865	1	0.533333	3.54545	k__Bacteria;p__Gemmatimonadetes;c__S0134_terrestrial_group
564	-2.75102	0.0111217	0.51865	1	1	5	k__Bacteria;p__Gemmatimonadetes;c__Gemmatimonadetes;o__Gemmatimonadales;f__Gemmatimonadaceae;g__Gemmatimonas;s__uncultured_Gemmatimonas_sp.
74	-2.74909	0.0111711	0.51865	1	0.2	2.27273	k__Bacteria;p__Firmicutes;c__Clostridia;o__Clostridiales;f__Clostridiaceae_1;g__Clostridium_sensu_stricto_8;Ambiguous_taxa
6654	-2.74909	0.0111711	0.51865	1	0.2	2.27273	k__Bacteria;p__Proteobacteria;c__Deltaproteobacteria;o__Myxococcales;f__Archangiaceae;g__Anaeromyxobacter;s__uncultured_Anaeromyxobacter_sp.
287	-2.74816	0.0111952	0.51865	1	1.2	5.09091	k__Bacteria;p__Proteobacteria;c__Alphaproteobacteria;o__Rhizobiales;f__Hyphomicrobiaceae;g__Pedomicrobium
133	-2.74693	0.0112271	0.51865	1	0.333333	2.18182	k__Bacteria;p__Proteobacteria;c__Deltaproteobacteria;o__Desulfuromonadales;f__MA-28-I98C;Ambiguous_taxa;Ambiguous_taxa
4503	-2.74537	0.0112676	0.51865	1	0.933333	4.54545	k__Bacteria;p__Firmicutes;c__Clostridia;o__Clostridiales;f__Lachnospiraceae;g__Lachnoclostridium_10;s__uncultured_bacterium
400	-2.74097	0.0113824	0.51865	1	3.4	11.7273	k__Bacteria;p__Acidobacteria;c__Holophagae;o__Subgroup_7
645	-2.74054	0.0113937	0.51865	1	1.06667	3.90909	k__Bacteria;p__Gemmatimonadetes;c__AKAU4049
865	-2.74044	0.0113965	0.51865	1	0.8	4.27273	k__Bacteria;p__Acidobacteria;c__Holophagae;o__Subgroup_7
716	-2.73979	0.0114136	0.51865	1	0.133333	1.54545	k__Bacteria;p__Actinobacteria;c__Thermoleophilia;o__uncultured;f__uncultured_bacterium;g__uncultured_bacterium;s__uncultured_bacterium
187	-2.7341	0.0115642	0.51865	1	4.33333	13.8182	k__Bacteria;p__Bacteroidetes;c__Bacteroidia;o__Flavobacteriales;f__Flavobacteriaceae;g__Salinimicrobium
508	-2.73232	0.0116117	0.51865	1	0	1.54545	k__Bacteria;p__Actinobacteria;c__Acidimicrobiia;o__Microtrichales;f__uncultured;Ambiguous_taxa;Ambiguous_taxa
1725	-2.73232	0.0116117	0.51865	1	0	1.54545	k__Bacteria;p__Proteobacteria;c__Deltaproteobacteria;o__Myxococcales;f__Haliangiaceae;g__Haliangium;Ambiguous_taxa
719	-2.73183	0.0116248	0.51865	1	5.86667	17.4545	k__Bacteria;p__Gemmatimonadetes;c__Gemmatimonadetes;o__Gemmatimonadales;f__Gemmatimonadaceae;g__uncultured;s__uncultured_Gemmatimonadales_bacterium
680	-2.73103	0.011646	0.51865	1	2.53333	9.63636	k__Bacteria;p__Firmicutes;c__Clostridia;o__Clostridiales;f__Clostridiaceae_1;g__Clostridium_sensu_stricto_8;Ambiguous_taxa
361	-2.71808	0.0119983	0.51865	1	2.46667	8.18182	k__Bacteria;p__Proteobacteria;c__Gammaproteobacteria;o__Xanthomonadales;f__Xanthomonadaceae;g__Lysobacter;Ambiguous_taxa
2145	-2.71575	0.0120625	0.51865	1	0.6	2.27273	k__Bacteria;p__Firmicutes;c__Clostridia;o__Clostridiales;f__Clostridiaceae_1;g__Clostridium_sensu_stricto_8;s__uncultured_bacterium
301	-2.71241	0.0121557	0.51865	1	6.06667	21.9091	k__Bacteria;p__Bacteroidetes;c__Bacteroidia;o__Chitinophagales;f__Chitinophagaceae;g__Dinghuibacter;Ambiguous_taxa
2142	-2.71065	0.0122049	0.51865	1	0	1.36364	k__Bacteria;p__Acidobacteria;c__Acidobacteriia;o__Acidobacteriales;f__uncultured
700	-2.70704	0.0123063	0.51865	1	2.26667	6.81818	k__Bacteria;p__Proteobacteria;c__Gammaproteobacteria;o__PLTA13;Ambiguous_taxa;Ambiguous_taxa;Ambiguous_taxa
161	-2.70466	0.0123736	0.51865	1	0.0666667	1.09091	k__Bacteria;p__Proteobacteria;c__Alphaproteobacteria;o__uncultured
3281	-2.70466	0.0123736	0.51865	1	0.0666667	1.09091	k__Bacteria;p__Proteobacteria;c__Gammaproteobacteria;o__Betaproteobacteriales;f__Rhodocyclaceae;g__Propionivibrio;Ambiguous_taxa
3838	-2.70407	0.0123906	0.51865	1	1.33333	5.81818	k__Bacteria;p__Proteobacteria;c__Deltaproteobacteria;o__Myxococcales;f__Archangiaceae
4578	-2.69923	0.0125287	0.51865	1	2.8	9.09091	k__Bacteria;p__Bacteroidetes;c__Bacteroidia;o__Chitinophagales;f__Saprospiraceae;g__uncultured;s__uncultured_Bacteroidetes_bacterium
1306	-2.69821	0.0125581	0.51865	1	1.73333	5.09091	k__Bacteria;p__Proteobacteria;c__Gammaproteobacteria;o__Xanthomonadales;f__Xanthomonadaceae;g__Arenimonas;Ambiguous_taxa
1516	-2.6969	0.0125959	0.51865	1	3.66667	11.0909	k__Bacteria;p__Proteobacteria;c__Gammaproteobacteria;o__Xanthomonadales;f__Xanthomonadaceae;g__Lysobacter;Ambiguous_taxa
489	-2.69641	0.0126101	0.51865	1	0.733333	3.54545	k__Bacteria;p__Bacteroidetes;c__Bacteroidia;o__Chitinophagales;f__Chitinophagaceae
234	-2.69335	0.0126986	0.51865	1	10.7333	33.1818	k__Bacteria;p__Actinobacteria;c__Actinobacteria;o__Propionibacteriales;f__Nocardioidaceae;g__Marmoricola;Ambiguous_taxa
162	-2.69164	0.0127487	0.51865	1	13.5333	31.0909	k__Bacteria;p__Proteobacteria;c__Gammaproteobacteria;o__Steroidobacterales;f__Steroidobacteraceae;g__Steroidobacter;s__uncultured_Steroidobacter_sp.
3641	-2.69134	0.0127573	0.51865	1	0.933333	3.45455	k__Bacteria;p__Actinobacteria;c__Thermoleophilia;o__Gaiellales;f__Gaiellaceae;g__Gaiella
8940	-2.69032	0.0127872	0.51865	1	0.266667	1.63636	k__Bacteria;p__Bacteroidetes;c__Bacteroidia;o__Cytophagales;f__Microscillaceae;g__Ohtaekwangia
5761	-2.6847	0.0129526	0.51865	1	0.333333	1.63636	k__Bacteria;p__Actinobacteria;c__MB-A2-108
1220	-2.68412	0.0129699	0.51865	1	0	1.45455	k__Bacteria;p__Bacteroidetes;c__Ignavibacteria;o__SJA-28;f__uncultured_bacterium;g__uncultured_bacterium;s__uncultured_bacterium
2929	-2.67679	0.0131893	0.51865	1	0.533333	3.36364	k__Bacteria;p__Gemmatimonadetes;c__S0134_terrestrial_group;Ambiguous_taxa;Ambiguous_taxa;Ambiguous_taxa;Ambiguous_taxa
1167	-2.67036	0.0133842	0.51865	1	1	3.81818	k__Bacteria;p__Bacteroidetes;c__Bacteroidia;o__Chitinophagales;f__Chitinophagaceae;g__Terrimonas;Ambiguous_taxa
734	-2.6659	0.0135213	0.51865	1	1.33333	6.72727	k__Bacteria;p__Actinobacteria;c__0319-7L14;o__uncultured_bacterium;f__uncultured_bacterium;g__uncultured_bacterium;s__uncultured_bacterium
3207	-2.66428	0.0135713	0.51865	1	0.466667	1.90909	k__Bacteria;p__Proteobacteria;c__Alphaproteobacteria;o__Sphingomonadales;f__Sphingomonadaceae;g__Sphingomonas
613	-2.65826	0.0137589	0.51865	1	0.133333	2.81818	k__Bacteria;p__Firmicutes;c__Clostridia;o__Clostridiales;f__Ruminococcaceae;g__Anaerobacterium;s__uncultured_bacterium
296	-2.6576	0.0137796	0.51865	1	0.466667	2.90909	k__Bacteria;p__Acidobacteria;c__Acidobacteriia;o__Solibacterales;f__Solibacteraceae_(Subgroup_3);g__Paludibaculum;Ambiguous_taxa
1114	-2.65688	0.0138023	0.51865	1	0.533333	3.27273	k__Bacteria;p__Firmicutes;c__Bacilli;o__Bacillales;f__Paenibacillaceae;g__Paenibacillus
688	-2.65611	0.0138265	0.51865	1	0.533333	2.72727	k__Bacteria;p__Bacteroidetes;c__Bacteroidia;o__Bacteroidales;f__SB-5;g__uncultured_bacterium;s__uncultured_bacterium
1813	-2.65021	0.0140136	0.51865	1	0.2	1.72727	k__Bacteria;p__Proteobacteria;c__Deltaproteobacteria;o__Desulfarculales;f__Desulfarculaceae;g__uncultured
999	-2.64787	0.0140886	0.51865	1	7.8	20.3636	k__Bacteria;p__Proteobacteria;c__Gammaproteobacteria;o__Steroidobacterales;f__Steroidobacteraceae;g__uncultured;Ambiguous_taxa
4347	-2.64413	0.0142089	0.51865	1	0.2	1.63636	k__Bacteria;p__Proteobacteria;c__Alphaproteobacteria;o__Sphingomonadales;f__Sphingomonadaceae;g__Sphingomonas
402	-2.64276	0.0142533	0.51865	1	0.4	2.18182	k__Bacteria;p__Firmicutes;c__Clostridia;o__Clostridiales;f__Family_XI;g__Sedimentibacter;Ambiguous_taxa
149	-2.64081	0.0143166	0.51865	1	4.73333	14.3636	k__Bacteria;p__Firmicutes;c__Clostridia;o__Clostridiales;f__Family_XII;g__Fusibacter;Ambiguous_taxa
1048	-2.63933	0.0143647	0.51865	1	0	1.63636	k__Bacteria;p__Proteobacteria;c__Deltaproteobacteria;o__NB1-j;f__uncultured_bacterium;g__uncultured_bacterium;s__uncultured_bacterium
33	-2.63467	0.0145177	0.51865	1	4.73333	15.3636	k__Bacteria;p__Firmicutes;c__Clostridia;o__Clostridiales;f__Clostridiaceae_1;g__Clostridium_sensu_stricto_10;Ambiguous_taxa
648	-2.62667	0.014784	0.51865	1	0.6	2.18182	k__Bacteria;p__Proteobacteria;c__Gammaproteobacteria;o__Betaproteobacteriales;f__Chromobacteriaceae;g__Vogesella;s__uncultured_bacterium
1521	-2.62466	0.0148516	0.51865	1	0.266667	1.63636	k__Bacteria;p__Proteobacteria;c__Gammaproteobacteria;o__Betaproteobacteriales;f__Burkholderiaceae;g__Inhella;Ambiguous_taxa
225	-2.62443	0.0148593	0.51865	1	3.6	11.6364	k__Bacteria;p__Firmicutes;c__Clostridia;o__Clostridiales;f__Clostridiaceae_4;g__Anaerosolibacter;Ambiguous_taxa
846	-2.61732	0.0151007	0.51865	1	0.533333	6.18182	k__Bacteria;p__Bacteroidetes;c__Rhodothermia;o__Balneolales;f__Balneolaceae;g__Gracilimonas;s__uncultured_bacterium
7830	-2.61205	0.0152822	0.51865	1	0.0666667	0.909091	k__Bacteria;p__Firmicutes;c__Clostridia;o__Clostridiales;f__Lachnospiraceae;g__Anaerocolumna;s__uncultured_bacterium
7694	-2.61084	0.0153241	0.51865	1	0.333333	2.90909	k__Bacteria;p__Proteobacteria;c__Alphaproteobacteria;o__Rhodobacterales;f__Rhodobacteraceae
194	-2.60398	0.0155636	0.51865	1	2.2	7.09091	k__Bacteria;p__Bacteroidetes;c__Bacteroidia;o__Cytophagales;f__Cyclobacteriaceae;g__uncultured
5450	2.60345	0.0155824	0.51865	1	1.4	0.0909091	k__Bacteria;p__Proteobacteria;c__Gammaproteobacteria;o__Betaproteobacteriales;f__Burkholderiaceae;g__Sutterella
325	-2.598	0.0157755	0.51865	1	3	12.0909	k__Bacteria;p__Tenericutes;c__Mollicutes;o__Mycoplasmatales;f__Mycoplasmataceae;g__Candidatus_Bacilloplasma;s__uncultured_bacterium
1280	-2.59704	0.0158098	0.51865	1	0.4	1.72727	k__Bacteria;p__Proteobacteria;c__Gammaproteobacteria;o__Xanthomonadales;f__Rhodanobacteraceae;g__uncultured;Ambiguous_taxa
875	-2.59233	0.0159791	0.51865	1	0.666667	3.63636	k__Bacteria;p__Proteobacteria;c__Deltaproteobacteria;o__Myxococcales;f__Archangiaceae;g__Anaeromyxobacter
170	-2.5901	0.0160596	0.51865	1	0.466667	3.18182	k__Bacteria;p__Firmicutes;c__Clostridia;o__Clostridiales;f__Family_XII;g__Acidaminobacter;s__uncultured_prokaryote
77	-2.5836	0.0162968	0.51865	1	3.93333	14.1818	k__Bacteria;p__Proteobacteria;c__Gammaproteobacteria;o__PLTA13;f__uncultured_bacterium;g__uncultured_bacterium;s__uncultured_bacterium
1949	-2.58008	0.0164267	0.51865	1	0	0.454545	k__Bacteria;p__Proteobacteria;c__Gammaproteobacteria;o__R7C24
5351	-2.58008	0.0164267	0.51865	1	0	0.454545	k__Bacteria;p__Firmicutes;c__Erysipelotrichia;o__Erysipelotrichales;f__Erysipelotrichaceae;g__Erysipelatoclostridium;Ambiguous_taxa
827	-2.57819	0.0164967	0.51865	1	0	1.54545	k__Bacteria;p__Proteobacteria;c__Deltaproteobacteria;o__NB1-j
1234	-2.57782	0.0165105	0.51865	1	0.266667	3.27273	k__Bacteria;p__Proteobacteria;c__Deltaproteobacteria;o__NB1-j
692	-2.57662	0.0165553	0.51865	1	0.933333	6	k__Bacteria;p__Actinobacteria;c__Actinobacteria;o__Micrococcales;f__Microbacteriaceae
666	-2.57249	0.0167099	0.51865	1	1.86667	5.81818	k__Bacteria;p__Entotheonellaeota;c__Entotheonellia;o__Entotheonellales;f__Entotheonellaceae;g__uncultured_bacterium;s__uncultured_bacterium
2132	-2.57159	0.0167437	0.51865	1	0	1.45455	k__Bacteria;p__Proteobacteria;c__Deltaproteobacteria;o__Myxococcales;f__Haliangiaceae;g__Haliangium
230	-2.57041	0.0167883	0.51865	1	1.26667	4.90909	k__Bacteria;p__Proteobacteria;c__Gammaproteobacteria;o__Betaproteobacteriales;f__Rhodocyclaceae;g__Azospira
89	-2.56378	0.0170405	0.51865	1	22	49.9091	k__Bacteria;p__Actinobacteria;c__Actinobacteria;o__Propionibacteriales;f__Nocardioidaceae;g__Marmoricola;Ambiguous_taxa
246	-2.55992	0.0171889	0.51865	1	0.866667	4.63636	k__Bacteria;p__Acidobacteria;c__Thermoanaerobaculia;o__Thermoanaerobaculales;f__Thermoanaerobaculaceae;g__Subgroup_10
535	-2.55255	0.0174759	0.51865	1	4.53333	13.4545	k__Bacteria;p__Firmicutes;c__Clostridia;o__Clostridiales;f__Lachnospiraceae
1716	-2.55199	0.0174979	0.51865	1	1.66667	5.18182	k__Bacteria;p__Bacteroidetes;c__Bacteroidia;o__Cytophagales;f__Hymenobacteraceae;g__Adhaeribacter
446	-2.55197	0.0174986	0.51865	1	1.33333	5.36364	k__Bacteria;p__Acidobacteria;c__Holophagae;o__Subgroup_7
4645	-2.55125	0.0175269	0.51865	1	0.2	1.72727	k__Bacteria;p__Firmicutes;c__Clostridia;o__Clostridiales
3497	-2.54765	0.0176693	0.51865	1	1.53333	5.36364	k__Bacteria;p__Proteobacteria;c__Gammaproteobacteria;o__Betaproteobacteriales;f__Burkholderiaceae;g__Massilia;Ambiguous_taxa
388	-2.54426	0.0178038	0.51865	1	6.33333	17.4545	k__Bacteria;p__Proteobacteria;c__Gammaproteobacteria;o__PLTA13
291	-2.54368	0.0178272	0.51865	1	3.53333	13.1818	k__Bacteria;p__Bacteroidetes;c__Bacteroidia;o__Cytophagales;f__Microscillaceae;g__Ohtaekwangia
1963	-2.54098	0.0179354	0.51865	1	0.4	2.90909	k__Bacteria;p__Firmicutes;c__Clostridia;o__Clostridiales;f__Clostridiaceae_1;g__Fonticella;s__uncultured_bacterium
3853	-2.53991	0.0179784	0.51865	1	0.133333	1	k__Bacteria;p__Fibrobacteres;c__Fibrobacteria;o__Fibrobacterales;f__Fibrobacteraceae;g__possible_genus_04;s__uncultured_bacterium
172	-2.53355	0.0182363	0.51865	1	3.4	11.5455	k__Bacteria;p__Proteobacteria;c__Gammaproteobacteria;o__Betaproteobacteriales;f__Nitrosomonadaceae;g__Ellin6067;s__uncultured_bacterium
1198	-2.52999	0.0183819	0.51865	1	1.33333	4.90909	k__Bacteria;p__Proteobacteria;c__Gammaproteobacteria;o__Betaproteobacteriales;f__Burkholderiaceae
1885	-2.52085	0.0187615	0.51865	1	0.133333	1.36364	k__Bacteria;p__Bacteroidetes;c__Bacteroidia
211	-2.51949	0.0188186	0.51865	1	1.4	5.54545	k__Bacteria;p__Proteobacteria;c__Alphaproteobacteria;o__Rhodospirillales;f__Rhodopirillaceae;g__Defluviicoccus;s__uncultured_bacterium
804	-2.51916	0.0188324	0.51865	1	0	1	k__Bacteria;p__Proteobacteria;c__Gammaproteobacteria;o__Betaproteobacteriales;f__Gallionellaceae
6520	-2.519	0.018839	0.51865	1	0.533333	3.36364	k__Bacteria;p__Proteobacteria;c__Alphaproteobacteria;o__Sphingomonadales;f__Sphingomonadaceae
728	-2.517	0.0189234	0.51865	1	1.06667	4.27273	k__Bacteria;p__Bacteroidetes;c__Bacteroidia;o__Chitinophagales;f__Chitinophagaceae;g__uncultured;s__uncultured_marine_bacterium
1096	-2.50885	0.0192703	0.51865	1	0.2	2	k__Bacteria;p__Acidobacteria;c__Subgroup_6;o__Acidobacteria_bacterium_WX90;f__Acidobacteria_bacterium_WX90;g__Acidobacteria_bacterium_WX90;s__Acidobacteria_bacterium_WX90
22	-2.50805	0.0193049	0.51865	1	1.13333	3.45455	k__Bacteria;p__Firmicutes;c__Bacilli;o__Bacillales;f__Bacillaceae;g__Fictibacillus;s__Fictibacillus_barbaricus
1358	-2.50464	0.0194523	0.51865	1	0.933333	3.54545	k__Bacteria;p__Proteobacteria;c__Deltaproteobacteria;o__Oligoflexales;f__Oligoflexaceae;g__Oligoflexus;Ambiguous_taxa
1338	-2.50319	0.0195151	0.51865	1	0.0666667	1.81818	k__Bacteria;p__Proteobacteria;c__Gammaproteobacteria;o__Betaproteobacteriales;f__Gallionellaceae
681	-2.50287	0.0195288	0.51865	1	0.933333	4.18182	k__Bacteria;p__Actinobacteria;c__0319-7L14;o__uncultured_Actinomycetales_bacterium;f__uncultured_Actinomycetales_bacterium;g__uncultured_Actinomycetales_bacterium;s__uncultured_Actinomycetales_bacterium
3494	-2.50196	0.0195686	0.51865	1	0.266667	1.81818	k__Bacteria;p__Proteobacteria;c__Alphaproteobacteria;o__Rhizobiales;f__Beijerinckiaceae;g__Salinarimonas;Ambiguous_taxa
748	-2.50134	0.0195954	0.51865	1	4.46667	13.5455	k__Bacteria;p__Firmicutes;c__Clostridia;o__Clostridiales;f__Clostridiaceae_1
1484	-2.49826	0.0197304	0.51865	1	1.8	6.09091	k__Bacteria;p__Proteobacteria;c__Gammaproteobacteria;o__Betaproteobacteriales;f__Nitrosomonadaceae;g__Ellin6067
386	-2.49084	0.0200586	0.51865	1	1.66667	7.27273	k__Bacteria;p__Gemmatimonadetes;c__Gemmatimonadetes;o__Gemmatimonadales;f__Gemmatimonadaceae;g__uncultured
262	-2.48914	0.0201347	0.51865	1	0.133333	2.36364	k__Bacteria;p__Firmicutes;c__Bacilli;o__Bacillales;f__Bacillaceae;g__Halobacillus;Ambiguous_taxa
603	-2.48726	0.0202188	0.51865	1	1	4.36364	k__Bacteria;p__Proteobacteria;c__Gammaproteobacteria;o__Xanthomonadales;f__Xanthomonadaceae;g__Arenimonas;Ambiguous_taxa
845	-2.4863	0.0202619	0.51865	1	0.4	1.54545	k__Bacteria;p__Nitrospirae;c__4-29-1;Ambiguous_taxa;Ambiguous_taxa;Ambiguous_taxa;Ambiguous_taxa
283	-2.48482	0.0203289	0.51865	1	1.73333	4.72727	k__Bacteria;p__Acidobacteria;c__Acidobacteriia;o__Solibacterales;f__Solibacteraceae_(Subgroup_3);g__Bryobacter
3365	-2.48355	0.0203863	0.51865	1	0.133333	1.09091	k__Bacteria;p__Bacteroidetes;c__Bacteroidia;o__Chitinophagales;f__Chitinophagaceae;g__Ferruginibacter
475	-2.47607	0.0207273	0.51865	1	0.466667	2.81818	k__Bacteria;p__Bacteroidetes;c__Bacteroidia;o__Chitinophagales;f__Saprospiraceae;g__Lewinella;Ambiguous_taxa
247	-2.47	0.0210082	0.51865	1	1.53333	5.63636	k__Bacteria;p__Firmicutes;c__Clostridia;o__Clostridiales;f__Clostridiaceae_2
1125	-2.46971	0.0210218	0.51865	1	0.4	3.18182	k__Bacteria;p__Proteobacteria;c__Gammaproteobacteria;o__Betaproteobacteriales;f__SC-I-84;g__uncultured_bacterium;s__uncultured_bacterium
319	-2.46575	0.021207	0.51865	1	0.2	3	k__Bacteria;p__Gemmatimonadetes;c__Longimicrobia;o__Longimicrobiales;f__Longimicrobiaceae;g__uncultured_bacterium;s__uncultured_bacterium
397	-2.46563	0.0212126	0.51865	1	3	7.63636	k__Bacteria;p__Nitrospirae;c__Nitrospira;o__Nitrospirales;f__Nitrospiraceae;g__Nitrospira;s__uncultured_Nitrospira_sp.
73	-2.45518	0.0217087	0.51865	1	10.8667	27.4545	k__Bacteria;p__Bacteroidetes;c__Bacteroidia;o__Cytophagales;f__Microscillaceae;g__uncultured
6912	-2.45257	0.0218341	0.51865	1	0.666667	2.72727	k__Bacteria;p__Firmicutes;c__Clostridia;o__Clostridiales;f__Lachnospiraceae
763	-2.44721	0.0220937	0.51865	1	7	18.9091	k__Bacteria;p__Firmicutes;c__Clostridia;o__Clostridiales;f__Clostridiaceae_1;g__Clostridium_sensu_stricto_10;s__uncultured_bacterium
777	-2.44638	0.0221343	0.51865	1	1.73333	4.18182	k__Bacteria;p__Bacteroidetes;c__Ignavibacteria;o__OPB56
767	-2.4462	0.022143	0.51865	1	0.866667	3.45455	k__Bacteria;p__Proteobacteria;c__Deltaproteobacteria;o__Myxococcales;f__bacteriap25;g__uncultured_bacterium;s__uncultured_bacterium
3108	-2.44323	0.0222886	0.51865	1	0	1.18182	k__Bacteria;p__Proteobacteria;c__Deltaproteobacteria;o__Bdellovibrionales;f__Bdellovibrionaceae;g__OM27_clade
3179	-2.44323	0.0222886	0.51865	1	0	1.18182	k__Bacteria;p__Proteobacteria;c__Gammaproteobacteria;o__EPR3968-O8a-Bc78;f__uncultured_bacterium;g__uncultured_bacterium;s__uncultured_bacterium
4690	-2.44289	0.0223053	0.51865	1	1.13333	4	k__Bacteria;p__Firmicutes;c__Clostridia;o__Clostridiales;f__Clostridiaceae_1
848	-2.44169	0.0223648	0.51865	1	0.533333	2.81818	k__Bacteria;p__Bacteroidetes;c__Bacteroidia;o__Sphingobacteriales;f__env.OPS_17
521	-2.44161	0.0223684	0.51865	1	0.666667	3.27273	k__Bacteria;p__Bacteroidetes;c__Bacteroidia;o__Chitinophagales;f__Saprospiraceae;g__uncultured
2551	-2.43975	0.0224603	0.51865	1	1.06667	4.54545	k__Bacteria;p__Acidobacteria;c__Subgroup_25
369	-2.43894	0.0225006	0.51865	1	6.06667	17.0909	k__Bacteria;p__Gemmatimonadetes;c__Gemmatimonadetes;o__Gemmatimonadales;f__Gemmatimonadaceae;g__uncultured;s__uncultured_Gemmatimonadales_bacterium
1594	-2.43442	0.0227258	0.51865	1	0.533333	1.90909	k__Bacteria;p__Proteobacteria;c__Gammaproteobacteria;o__Betaproteobacteriales;f__Burkholderiaceae;g__uncultured
3694	-2.43348	0.022773	0.51865	1	1.26667	4.18182	k__Bacteria;p__Bacteroidetes;c__Bacteroidia;o__Cytophagales;f__Microscillaceae;g__Ohtaekwangia;s__uncultured_bacterium
114	-2.43073	0.0229112	0.51865	1	0.933333	4.63636	k__Bacteria;p__Proteobacteria;c__Alphaproteobacteria;o__uncultured;Ambiguous_taxa;Ambiguous_taxa;Ambiguous_taxa
229	-2.4261	0.0231455	0.51865	1	0.466667	3.90909	k__Bacteria;p__Firmicutes;c__Clostridia;o__Clostridiales;f__Clostridiaceae_1;g__Clostridium_sensu_stricto_9;s__uncultured_bacterium
212	-2.42532	0.0231852	0.51865	1	3.46667	12.2727	k__Bacteria;p__Firmicutes;c__Bacilli;o__Bacillales;f__Sporolactobacillaceae;g__uncultured;s__unidentified
3606	-2.42162	0.0233746	0.51865	1	0	1.09091	k__Bacteria;p__Proteobacteria;c__Deltaproteobacteria;o__Desulfuromonadales;f__Geobacteraceae;g__Geobacter
207	-2.42057	0.0234287	0.51865	1	7.6	20.9091	k__Bacteria;p__Gemmatimonadetes;c__Gemmatimonadetes;o__Gemmatimonadales;f__Gemmatimonadaceae;g__uncultured;s__uncultured_Gemmatimonadetes_bacterium
634	-2.41843	0.0235391	0.51865	1	0	0.636364	k__Bacteria;p__Actinobacteria;c__0319-7L14;o__uncultured_bacterium;f__uncultured_bacterium;g__uncultured_bacterium;s__uncultured_bacterium
3650	-2.41843	0.0235391	0.51865	1	0	0.636364	k__Bacteria;p__Proteobacteria;c__Gammaproteobacteria;o__Methylococcales;f__Methylomonaceae;g__Methylobacter;s__uncultured_Methylobacter_sp.
1459	-2.41294	0.0238245	0.51865	1	0.533333	2.72727	k__Bacteria;p__Proteobacteria;c__Gammaproteobacteria;o__Betaproteobacteriales;f__Nitrosomonadaceae;g__Ellin6067
1359	-2.4044	0.024275	0.51865	1	0	2.45455	k__Bacteria;p__Proteobacteria;c__Deltaproteobacteria
2327	-2.40426	0.0242824	0.51865	1	0.866667	3.45455	k__Bacteria;p__Gemmatimonadetes;c__S0134_terrestrial_group
191	-2.40354	0.0243207	0.51865	1	0.733333	5.45455	k__Bacteria;p__Proteobacteria;c__Alphaproteobacteria;o__Caulobacterales;f__Hyphomonadaceae;g__SWB02;Ambiguous_taxa
192	-2.4027	0.0243656	0.51865	1	3.6	13.0909	k__Bacteria;p__Proteobacteria;c__Gammaproteobacteria;o__Betaproteobacteriales;f__Hydrogenophilaceae;g__Thiobacillus
1327	-2.40158	0.0244253	0.51865	1	0.933333	3.90909	k__Bacteria;p__Bacteroidetes;c__Bacteroidia;o__Cytophagales;f__Microscillaceae
3285	-2.3974	0.0246498	0.51865	1	0.533333	3.36364	k__Bacteria;p__Bacteroidetes;c__Bacteroidia;o__Chitinophagales;f__Chitinophagaceae;g__Flavisolibacter;Ambiguous_taxa
778	-2.39683	0.0246805	0.51865	1	1	5.18182	k__Bacteria;p__Gemmatimonadetes;c__Gemmatimonadetes;o__Gemmatimonadales;f__Gemmatimonadaceae;g__uncultured;s__uncultured_bacterium
312	-2.39633	0.0247077	0.51865	1	0.866667	2.90909	k__Bacteria;p__Proteobacteria;c__Deltaproteobacteria;o__Myxococcales;f__Haliangiaceae;g__Haliangium
959	-2.3948	0.0247906	0.51865	1	1.73333	4.90909	k__Bacteria;p__Proteobacteria;c__Deltaproteobacteria;o__Myxococcales;f__Haliangiaceae;g__Haliangium
3028	-2.39445	0.0248092	0.51865	1	0.666667	2.81818	k__Bacteria;p__Bacteroidetes;c__Bacteroidia;o__Chitinophagales;f__Chitinophagaceae;g__Flavisolibacter
504	-2.39322	0.0248763	0.51865	1	7.4	17.4545	k__Bacteria;p__Bacteroidetes;c__Bacteroidia;o__Cytophagales;f__Hymenobacteraceae;g__Adhaeribacter;Ambiguous_taxa
255	-2.39253	0.0249135	0.51865	1	7.46667	21.6364	k__Bacteria;p__Bacteroidetes;c__Bacteroidia;o__Cytophagales;f__Hymenobacteraceae;g__Pontibacter;Ambiguous_taxa
2240	-2.39216	0.0249337	0.51865	1	0.133333	1.45455	k__Bacteria;p__Firmicutes;c__Clostridia;o__Clostridiales;f__Clostridiaceae_1
23	-2.3916	0.0249647	0.51865	1	13.8	37.1818	k__Bacteria;p__Firmicutes;c__Clostridia;o__Clostridiales;f__Clostridiaceae_1;g__Fonticella;Ambiguous_taxa
4658	-2.38885	0.0251148	0.51865	1	0.266667	1.45455	k__Bacteria;p__Proteobacteria;c__Gammaproteobacteria;o__Betaproteobacteriales;f__Burkholderiaceae
1321	-2.38807	0.0251579	0.51865	1	2.4	7.45455	k__Bacteria;p__Proteobacteria;c__Alphaproteobacteria;o__Sphingomonadales;f__Sphingomonadaceae
82	-2.38791	0.0251666	0.51865	1	5.13333	14.8182	k__Bacteria;p__Bacteroidetes;c__Bacteroidia;o__Chitinophagales;f__Saprospiraceae;g__uncultured;s__uncultured_bacterium
132	-2.3851	0.0253214	0.51865	1	2.86667	10.6364	k__Bacteria;p__Proteobacteria;c__Gammaproteobacteria;o__Betaproteobacteriales;f__Burkholderiaceae;g__uncultured;s__uncultured_Burkholderiales_bacterium
1276	-2.38225	0.0254794	0.51865	1	0.133333	3.54545	k__Bacteria;p__Proteobacteria;c__Deltaproteobacteria;o__SAR324_clade(Marine_group_B)
411	-2.37943	0.0256371	0.51865	1	1.8	6.09091	k__Bacteria;p__Gemmatimonadetes;c__Longimicrobia;o__Longimicrobiales;f__Longimicrobiaceae;g__uncultured_bacterium;s__uncultured_bacterium
1013	-2.37903	0.025659	0.51865	1	0.866667	2.63636	k__Bacteria;p__Acidobacteria;c__Acidobacteriia;o__Solibacterales;f__Solibacteraceae_(Subgroup_3);g__Bryobacter
8888	-2.37466	0.0259046	0.51865	1	2.26667	9.09091	k__Bacteria;p__Firmicutes;c__Clostridia;o__Clostridiales;f__Clostridiaceae_1;g__Clostridium_sensu_stricto_3;Ambiguous_taxa
790	-2.37301	0.0259981	0.51865	1	0.533333	3.72727	k__Bacteria;p__Gemmatimonadetes;c__Gemmatimonadetes;o__Gemmatimonadales;f__Gemmatimonadaceae;g__uncultured
104	-2.37174	0.0260704	0.51865	1	7.46667	17.5455	k__Bacteria;p__Proteobacteria;c__Alphaproteobacteria;o__Dongiales;f__Dongiaceae;g__Dongia;s__uncultured_bacterium
143	-2.36912	0.0262192	0.51865	1	0.2	2.27273	k__Bacteria;p__Proteobacteria;c__Alphaproteobacteria;o__Tistrellales;f__Geminicoccaceae;g__Candidatus_Alysiosphaera
754	-2.36752	0.0263111	0.51865	1	1.13333	5.18182	k__Bacteria;p__Nitrospirae;c__Nitrospira;o__Nitrospirales;f__Nitrospiraceae;g__Nitrospira
17	-2.36676	0.0263546	0.51865	1	23.3333	50	k__Bacteria;p__Proteobacteria;c__Alphaproteobacteria;o__Sphingomonadales;f__Sphingomonadaceae;g__Sphingomonas
259	-2.36659	0.0263644	0.51865	1	1.06667	3.36364	k__Bacteria;p__Proteobacteria;c__Gammaproteobacteria;o__Xanthomonadales;f__Xanthomonadaceae;g__Arenimonas;Ambiguous_taxa
1014	-2.36287	0.0265783	0.51865	1	0.266667	2.54545	k__Bacteria;p__Proteobacteria;c__Alphaproteobacteria;o__Rhodobacterales;f__Rhodobacteraceae
1440	-2.35763	0.0268833	0.51865	1	19.4	41.8182	k__Bacteria;p__Proteobacteria;c__Alphaproteobacteria;o__Sphingomonadales;f__Sphingomonadaceae
1177	-2.35706	0.0269166	0.51865	1	0.4	3.09091	k__Bacteria;p__Proteobacteria;c__Gammaproteobacteria;o__Betaproteobacteriales;f__SC-I-84
2983	-2.35598	0.0269797	0.51865	1	0.266667	1.63636	k__Bacteria;p__Proteobacteria;c__Deltaproteobacteria;o__Myxococcales;f__Polyangiaceae
5906	-2.35434	0.0270757	0.51865	1	0.6	2.90909	k__Bacteria;p__Proteobacteria;c__Gammaproteobacteria;o__Xanthomonadales;f__Xanthomonadaceae;g__Lysobacter
267	-2.35346	0.0271274	0.51865	1	0.533333	3.36364	k__Bacteria;p__Acidobacteria;c__Subgroup_22
1546	-2.34506	0.0276266	0.51865	1	0.6	2.36364	k__Bacteria;p__Gemmatimonadetes;c__Gemmatimonadetes;o__Gemmatimonadales;f__Gemmatimonadaceae;g__uncultured
509	-2.34401	0.0276898	0.51865	1	0.8	2.90909	k__Bacteria;p__Proteobacteria;c__Alphaproteobacteria;o__Sphingomonadales;f__Sphingomonadaceae;g__Altererythrobacter;Ambiguous_taxa
1284	-2.34228	0.0277935	0.51865	1	0.133333	1.45455	k__Bacteria;p__Proteobacteria;c__Gammaproteobacteria;o__Betaproteobacteriales;f__SC-I-84
2521	-2.34071	0.0278885	0.51865	1	0.0666667	1.18182	k__Bacteria;p__Bacteroidetes;c__Bacteroidia;o__Bacteroidales
447	-2.33871	0.0280092	0.51865	1	3.46667	9.81818	k__Bacteria;p__Bacteroidetes;c__Bacteroidia;o__Chitinophagales;f__Chitinophagaceae
2188	-2.33402	0.0282951	0.51865	1	0.466667	2	k__Bacteria;p__Bacteroidetes;c__Bacteroidia;o__Chitinophagales;f__Chitinophagaceae;g__Dinghuibacter
94	-2.33379	0.028309	0.51865	1	2.46667	7.27273	k__Bacteria;p__Bacteroidetes;c__Bacteroidia;o__Bacteroidales;f__Prolixibacteraceae;g__WCHB1-32
4703	-2.33229	0.0284015	0.51865	1	0	1	k__Bacteria;p__Acidobacteria;c__Holophagae;o__Subgroup_7
2251	-2.33103	0.0284785	0.51865	1	2.06667	5.90909	k__Bacteria;p__Proteobacteria;c__Alphaproteobacteria;o__Sphingomonadales;f__Sphingomonadaceae
6974	-2.33036	0.02852	0.51865	1	1.53333	4.54545	k__Bacteria;p__Proteobacteria;c__Gammaproteobacteria;o__Steroidobacterales;f__Steroidobacteraceae;g__uncultured
1449	-2.32784	0.0286758	0.51865	1	0.133333	0.727273	k__Bacteria;p__Proteobacteria;c__Alphaproteobacteria;o__Sphingomonadales;f__Sphingomonadaceae;g__Sphingomonas
6504	-2.32296	0.02898	0.51865	1	0.0666667	1.36364	k__Bacteria;p__Proteobacteria;c__Gammaproteobacteria;o__Steroidobacterales;f__Steroidobacteraceae;g__uncultured
208	-2.32028	0.0291479	0.51865	1	1.6	5.45455	k__Bacteria;p__Bacteroidetes;c__Bacteroidia;o__Flavobacteriales;f__Flavobacteriaceae;g__Gramella;Ambiguous_taxa
2870	-2.31391	0.0295511	0.51865	1	0.0666667	1.09091	k__Bacteria;p__Firmicutes;c__Clostridia;o__Clostridiales;f__Clostridiaceae_1
52	-2.3134	0.0295837	0.51865	1	0.466667	2.45455	k__Bacteria;p__Patescibacteria;c__Saccharimonadia;o__Saccharimonadales
974	-2.31042	0.0297746	0.51865	1	0.2	2.27273	k__Bacteria;p__Proteobacteria;c__Deltaproteobacteria;o__Desulfuromonadales;f__Desulfuromonadaceae;g__Desulfuromonas
1139	-2.31041	0.0297751	0.51865	1	1.46667	4.54545	k__Bacteria;p__Proteobacteria;c__Alphaproteobacteria;o__Rhizobiales;f__Rhizobiales_Incertae_Sedis;g__Nordella;s__uncultured_bacterium
1602	-2.30219	0.0303068	0.51865	1	0.4	2.18182	k__Bacteria;p__Proteobacteria;c__Deltaproteobacteria;o__Desulfuromonadales;f__uncultured_delta_proteobacterium;g__uncultured_delta_proteobacterium;s__uncultured_delta_proteobacterium
3508	-2.30105	0.0303811	0.51865	1	0.533333	2.54545	k__Bacteria;p__Firmicutes;c__Clostridia;o__Clostridiales;f__Peptostreptococcaceae;g__Sporacetigenium;Ambiguous_taxa
759	-2.29969	0.0304696	0.51865	1	15	32.2727	k__Bacteria;p__Proteobacteria;c__Alphaproteobacteria;o__Sphingomonadales;f__Sphingomonadaceae;g__Sphingomonas
562	-2.29836	0.0305569	0.51865	1	0.866667	3.09091	k__Bacteria;p__Actinobacteria;c__Thermoleophilia;o__uncultured;f__uncultured_bacterium;g__uncultured_bacterium;s__uncultured_bacterium
420	-2.29819	0.0305681	0.51865	1	0.666667	2.63636	k__Bacteria;p__Actinobacteria;c__Actinobacteria;o__Corynebacteriales;f__Mycobacteriaceae;g__Mycobacterium
598	-2.29489	0.0307859	0.51865	1	0.666667	4	k__Bacteria;p__Bacteroidetes;c__Bacteroidia;o__Bacteroidales;f__Rikenellaceae;g__Acetobacteroides;Ambiguous_taxa
3397	-2.2943	0.030825	0.51865	1	0.133333	1	k__Bacteria;p__Proteobacteria;c__Deltaproteobacteria;o__Myxococcales
6739	-2.2943	0.030825	0.51865	1	0.133333	1	k__Bacteria;p__Proteobacteria;c__Gammaproteobacteria;o__Xanthomonadales;f__Xanthomonadaceae;g__Lysobacter;Ambiguous_taxa
1360	-2.29257	0.0309394	0.51865	1	0.466667	2.36364	k__Bacteria;p__Bacteroidetes;c__Bacteroidia;o__Chitinophagales;f__Chitinophagaceae;g__Flavisolibacter
1517	-2.28969	0.0311313	0.51865	1	0.466667	2.09091	k__Bacteria;p__Proteobacteria;c__Gammaproteobacteria;o__Pseudomonadales;f__Pseudomonadaceae;g__Pseudomonas;Ambiguous_taxa
1462	-2.28953	0.0311419	0.51865	1	0.133333	1.09091	k__Bacteria;p__Proteobacteria;c__Gammaproteobacteria
2057	-2.2884	0.0312181	0.51865	1	0.2	1.18182	k__Bacteria;p__Proteobacteria;c__Deltaproteobacteria;o__NB1-j
8332	2.28523	0.0314309	0.51865	1	4.26667	0	k__Bacteria;p__Cloacimonetes;c__Cloacimonadia;o__Cloacimonadales
1597	-2.28364	0.0315378	0.51865	1	0.0666667	0.636364	k__Bacteria;p__Gemmatimonadetes;c__Gemmatimonadetes;o__Gemmatimonadales;f__Gemmatimonadaceae;g__uncultured;s__uncultured_bacterium
2278	-2.28364	0.0315378	0.51865	1	0.0666667	0.636364	k__Bacteria;p__Proteobacteria;c__Gammaproteobacteria;o__Betaproteobacteriales;f__Nitrosomonadaceae;g__mle1-7
2136	-2.28315	0.0315712	0.51865	1	0.466667	1.81818	k__Bacteria;p__Acidobacteria;c__Acidobacteriia;o__Subgroup_12;f__uncultured_bacterium;g__uncultured_bacterium;s__uncultured_bacterium
1373	-2.27866	0.0318762	0.51865	1	0	0.545455	k__Bacteria;p__Proteobacteria;c__Alphaproteobacteria;o__Tistrellales;f__Geminicoccaceae;g__Candidatus_Alysiosphaera;s__uncultured_bacterium
2647	-2.27866	0.0318762	0.51865	1	0	0.818182	k__Bacteria;p__Proteobacteria;c__Deltaproteobacteria;o__Bdellovibrionales;f__Bdellovibrionaceae;g__OM27_clade
2966	-2.27866	0.0318762	0.51865	1	0	0.272727	k__Bacteria;p__Bacteroidetes;c__Bacteroidia;o__Bacteroidales;f__Muribaculaceae;g__uncultured_bacterium;s__uncultured_bacterium
3035	-2.27866	0.0318762	0.51865	1	0	0.818182	k__Bacteria;p__Actinobacteria;c__Acidimicrobiia;o__uncultured;f__uncultured_bacterium;g__uncultured_bacterium;s__uncultured_bacterium
3183	-2.27866	0.0318762	0.51865	1	0	0.272727	k__Bacteria;p__Bacteroidetes;c__Bacteroidia;o__Bacteroidales;f__Muribaculaceae;g__uncultured_bacterium;s__uncultured_bacterium
4908	-2.27866	0.0318762	0.51865	1	0	0.818182	k__Bacteria;p__Bacteroidetes;c__Bacteroidia;o__Bacteroidales;f__Muribaculaceae;g__uncultured_bacterium;s__uncultured_bacterium
5536	-2.27866	0.0318762	0.51865	1	0	0.272727	k__Bacteria;p__Proteobacteria;c__Gammaproteobacteria;o__Betaproteobacteriales;f__Burkholderiaceae;g__Noviherbaspirillum;s__uncultured_bacterium
5743	-2.27866	0.0318762	0.51865	1	0	0.545455	k__Bacteria;p__Firmicutes;c__Clostridia;o__Clostridiales;f__Lachnospiraceae
6084	-2.27866	0.0318762	0.51865	1	0	0.272727	k__Bacteria;p__Bacteroidetes;c__Rhodothermia;o__Rhodothermales;f__Rhodothermaceae;g__uncultured_bacterium;s__uncultured_bacterium
6503	-2.27866	0.0318762	0.51865	1	0	0.272727	k__Bacteria;p__Firmicutes;c__Clostridia;o__Clostridiales;f__Clostridiaceae_1;g__Clostridium_sensu_stricto_13
8222	-2.27866	0.0318762	0.51865	1	0	0.272727	k__Bacteria;p__Proteobacteria;c__Alphaproteobacteria;o__Rickettsiales;f__Mitochondria
1186	-2.27846	0.0318901	0.51865	1	0.0666667	0.818182	k__Bacteria;p__Cyanobacteria;c__Oxyphotobacteria;o__Chloroplast
442	-2.27473	0.0321458	0.51865	1	1.46667	5.81818	k__Bacteria;p__Proteobacteria;c__Deltaproteobacteria;o__Myxococcales;f__bacteriap25;g__metagenome;s__metagenome
1089	-2.27223	0.0323178	0.51865	1	1.53333	6.36364	k__Bacteria;p__Proteobacteria;c__Gammaproteobacteria;o__Xanthomonadales;f__Rhodanobacteraceae;g__uncultured
65	-2.26982	0.0324853	0.51865	1	1.2	4.45455	k__Bacteria;p__Proteobacteria;c__Alphaproteobacteria;o__Rhizobiales;f__uncultured;Ambiguous_taxa;Ambiguous_taxa
2707	-2.26896	0.0325448	0.51865	1	0.266667	1.72727	k__Bacteria;p__Proteobacteria;c__Gammaproteobacteria;o__Betaproteobacteriales;f__Nitrosomonadaceae;g__Ellin6067;Ambiguous_taxa
5631	-2.26705	0.0326781	0.51865	1	2.2	6.81818	k__Bacteria;p__Proteobacteria;c__Alphaproteobacteria;o__Dongiales;f__Dongiaceae;g__Dongia
6569	-2.26652	0.0327149	0.51865	1	0	1.45455	k__Bacteria;p__Proteobacteria;c__Gammaproteobacteria;o__Betaproteobacteriales;f__Nitrosomonadaceae
615	-2.26394	0.0328956	0.51865	1	2.2	6.54545	k__Bacteria;p__Bacteroidetes;c__Bacteroidia;o__Chitinophagales;f__Saprospiraceae;g__uncultured;Ambiguous_taxa
1485	-2.26284	0.0329729	0.51865	1	0	1.27273	k__Bacteria;p__Dependentiae;c__Babeliae;o__Babeliales
2352	-2.26284	0.0329729	0.51865	1	0	1.27273	k__Bacteria;p__Proteobacteria;c__Deltaproteobacteria;o__MBNT15
1028	-2.25982	0.0331864	0.51865	1	0.266667	2.63636	k__Bacteria;p__Bacteroidetes;c__Bacteroidia;o__Cytophagales;f__Cyclobacteriaceae;g__Catalinimonas;Ambiguous_taxa
789	-2.25771	0.033336	0.51865	1	0.133333	1.72727	k__Bacteria;p__Bacteroidetes;c__Bacteroidia;o__Flavobacteriales;f__Cryomorphaceae;g__Owenweeksia;s__uncultured_bacterium
1466	-2.25351	0.0336361	0.51865	1	1	4.18182	k__Bacteria;p__Proteobacteria;c__Alphaproteobacteria;o__Caulobacterales;f__Caulobacteraceae
1557	-2.2532	0.0336581	0.51865	1	0	1	k__Bacteria;p__Bacteroidetes;c__Bacteroidia;o__Chitinophagales;f__Saprospiraceae;g__uncultured
8276	2.2532	0.0336581	0.51865	1	0.666667	0	k__Bacteria;p__Actinobacteria;c__Actinobacteria;o__Corynebacteriales;f__Nocardiaceae;g__Gordonia;Ambiguous_taxa
3305	-2.25224	0.0337273	0.51865	1	0.0666667	1.54545	k__Bacteria;p__Proteobacteria;c__Deltaproteobacteria;o__Myxococcales;f__Nannocystaceae;g__Nannocystis;s__uncultured_bacterium
993	-2.25145	0.0337843	0.51865	1	0.666667	2.54545	k__Bacteria;p__Proteobacteria;c__Deltaproteobacteria;o__Myxococcales;f__Nannocystaceae
119	-2.2485	0.0339971	0.51865	1	1.33333	5.27273	k__Bacteria;p__Dependentiae;c__Babeliae;o__Babeliales;f__uncultured_bacterium;g__uncultured_bacterium;s__uncultured_bacterium
2517	-2.24796	0.0340358	0.51865	1	0	0.909091	k__Bacteria;p__Proteobacteria;c__Deltaproteobacteria;o__Bdellovibrionales;f__Bdellovibrionaceae;g__Bdellovibrio;Ambiguous_taxa
3471	-2.24795	0.0340365	0.51865	1	0.0666667	1.72727	k__Bacteria;p__Proteobacteria;c__Deltaproteobacteria;o__MBNT15;f__uncultured_proteobacterium;g__uncultured_proteobacterium;s__uncultured_proteobacterium
1879	-2.24427	0.0343043	0.51865	1	0.2	1.36364	k__Bacteria;p__Acidobacteria;c__Holophagae;o__Subgroup_7
6480	-2.24065	0.0345696	0.51865	1	2.53333	6.45455	k__Bacteria;p__Proteobacteria;c__Alphaproteobacteria;o__Sphingomonadales;f__Sphingomonadaceae
1214	2.23953	0.0346517	0.51865	1	2.33333	0	k__Bacteria;p__Actinobacteria;c__Actinobacteria;o__Micrococcales;f__Intrasporangiaceae;g__Ornithinimicrobium;Ambiguous_taxa
1883	-2.2366	0.0348684	0.51865	1	0.4	1.81818	k__Bacteria;p__Nitrospirae;c__Nitrospira;o__Nitrospirales;f__Nitrospiraceae;g__Nitrospira
173	-2.23226	0.0351912	0.51865	1	0.2	1.81818	k__Bacteria;p__Cyanobacteria;c__Oxyphotobacteria;o__Chloroplast;f__Tetradesmus_obliquus;g__Tetradesmus_obliquus;s__Tetradesmus_obliquus
579	-2.23147	0.0352498	0.51865	1	0.466667	3.09091	k__Bacteria;p__Cyanobacteria;c__Oxyphotobacteria;o__Chloroplast;f__Tetradesmus_obliquus;g__Tetradesmus_obliquus;s__Tetradesmus_obliquus
1196	-2.23123	0.035268	0.51865	1	0	0.727273	k__Bacteria;p__Proteobacteria;c__Alphaproteobacteria;o__Elsterales;f__uncultured
2150	-2.23123	0.035268	0.51865	1	0	0.727273	k__Bacteria;p__Bacteroidetes;c__Bacteroidia;o__Bacteroidales;f__Muribaculaceae;g__uncultured_bacterium;s__uncultured_bacterium
3777	-2.23123	0.035268	0.51865	1	0	0.727273	k__Bacteria;p__Proteobacteria;c__Gammaproteobacteria;o__Betaproteobacteriales;f__Nitrosomonadaceae;g__uncultured
472	-2.22796	0.0355138	0.51865	1	1.46667	4.63636	k__Bacteria;p__Proteobacteria;c__Gammaproteobacteria;o__Alteromonadales;f__Alteromonadaceae;g__Rheinheimera
124	-2.22667	0.0356107	0.51865	1	1.06667	3.81818	k__Bacteria;p__Proteobacteria;c__Alphaproteobacteria;o__Rhizobiales;f__Beijerinckiaceae;g__Microvirga
527	-2.2213	0.0360187	0.51865	1	1.4	5.09091	k__Bacteria;p__Proteobacteria;c__Alphaproteobacteria;o__Sphingomonadales;f__Sphingomonadaceae;g__Sphingomonas
5253	2.22046	0.0360825	0.51865	1	3.73333	0.0909091	k__Bacteria;p__Epsilonbacteraeota;c__Campylobacteria;o__Campylobacterales;f__Helicobacteraceae;g__Helicobacter;Ambiguous_taxa
503	-2.21729	0.0363253	0.51865	1	0	0.636364	k__Bacteria;p__Actinobacteria;c__Acidimicrobiia;o__Actinomarinales;f__uncultured
3262	-2.21729	0.0363253	0.51865	1	0	0.636364	k__Bacteria;p__Bacteroidetes;c__Bacteroidia
3863	-2.21729	0.0363253	0.51865	1	0	1.27273	k__Bacteria;p__Chloroflexi;c__Anaerolineae;o__SJA-15
6012	-2.21729	0.0363253	0.51865	1	0	0.636364	k__Bacteria;p__Proteobacteria;c__Deltaproteobacteria;o__Myxococcales;f__Sandaracinaceae;g__Sandaracinus
1498	-2.21651	0.0363855	0.51865	1	1.46667	7.09091	k__Bacteria;p__Gemmatimonadetes;c__S0134_terrestrial_group;o__uncultured_Gemmatimonadetes_bacterium;f__uncultured_Gemmatimonadetes_bacterium;g__uncultured_Gemmatimonadetes_bacterium;s__uncultured_Gemmatimonadetes_bacterium
1075	-2.21215	0.0367226	0.51865	1	0.933333	3	k__Bacteria;p__Firmicutes;c__Clostridia;o__Clostridiales;f__Clostridiaceae_1
730	-2.21119	0.036797	0.51865	1	0.533333	4.72727	k__Bacteria;p__Bacteroidetes;c__Bacteroidia;o__Cytophagales;f__Microscillaceae
546	-2.20734	0.0370978	0.51865	1	0.2	1.90909	k__Bacteria;p__Acidobacteria;c__Holophagae;o__Subgroup_7
2454	-2.19716	0.0379032	0.51865	1	0.6	2.81818	k__Bacteria;p__Proteobacteria;c__Gammaproteobacteria;o__Betaproteobacteriales;f__Burkholderiaceae;g__Azohydromonas;s__uncultured_bacterium
2158	-2.19595	0.0379999	0.51865	1	0.733333	3.72727	k__Bacteria;p__Firmicutes;c__Erysipelotrichia;o__Erysipelotrichales;f__Erysipelotrichaceae;g__Dielma;s__uncultured_bacterium
380	-2.19355	0.0381924	0.51865	1	6.13333	19.0909	k__Bacteria;p__Bacteroidetes;c__Bacteroidia;o__Cytophagales;f__Hymenobacteraceae;g__Pontibacter
1092	-2.19318	0.038222	0.51865	1	0.4	1.72727	k__Bacteria;p__Nitrospirae;c__Thermodesulfovibrionia;o__uncultured;f__uncultured_bacterium;g__uncultured_bacterium;s__uncultured_bacterium
3660	-2.19308	0.03823	0.51865	1	0.6	2.18182	k__Bacteria;p__Proteobacteria;c__Gammaproteobacteria;o__Betaproteobacteriales;f__Nitrosomonadaceae;g__MND1
482	-2.18721	0.0387054	0.51865	1	4.06667	10.1818	k__Bacteria;p__Proteobacteria;c__Gammaproteobacteria;o__Betaproteobacteriales;f__Nitrosomonadaceae;g__Ellin6067
939	-2.18421	0.0389502	0.51865	1	0.8	2.72727	k__Bacteria;p__Proteobacteria;c__Alphaproteobacteria;o__Rhizobiales;f__Xanthobacteraceae;g__Pseudolabrys;Ambiguous_taxa
2192	-2.18165	0.0391602	0.51865	1	0	1	k__Bacteria;p__Bacteroidetes;c__Bacteroidia;o__Cytophagales;f__Microscillaceae
2392	-2.18061	0.039246	0.51865	1	0.466667	1.90909	k__Bacteria;p__Gemmatimonadetes;c__Gemmatimonadetes;o__Gemmatimonadales;f__Gemmatimonadaceae;g__Gemmatirosa
3412	-2.17966	0.039325	0.51865	1	1.8	4.81818	k__Bacteria;p__Proteobacteria;c__Alphaproteobacteria;o__Sphingomonadales;f__Sphingomonadaceae;g__Sphingomonas
5455	-2.1794	0.0393463	0.51865	1	0.133333	2	k__Bacteria;p__Proteobacteria;c__Deltaproteobacteria;o__Myxococcales;f__Haliangiaceae;g__Haliangium
86	-2.17751	0.0395027	0.51865	1	3.86667	10.7273	k__Bacteria;p__Bacteroidetes;c__Ignavibacteria;o__Ignavibacteriales;f__Ignavibacteriaceae;g__Ignavibacterium
968	-2.17447	0.0397551	0.51865	1	0.933333	4	k__Bacteria;p__Proteobacteria;c__Alphaproteobacteria;o__Sphingomonadales;f__Sphingomonadaceae;g__Erythrobacter;Ambiguous_taxa
5818	-2.17447	0.0397551	0.51865	1	0.466667	2	k__Bacteria;p__Proteobacteria;c__Alphaproteobacteria;o__Sphingomonadales;f__Sphingomonadaceae;g__Altererythrobacter
3192	-2.17287	0.0398893	0.51865	1	0.0666667	1.09091	k__Bacteria;p__Firmicutes;c__Clostridia;o__Clostridiales;f__Family_XIII;g__uncultured;s__uncultured_bacterium
183	-2.17223	0.0399428	0.51865	1	3.33333	8.27273	k__Bacteria;p__Actinobacteria;c__Actinobacteria;o__Propionibacteriales;f__Nocardioidaceae;g__Nocardioides;Ambiguous_taxa
1500	-2.17203	0.0399591	0.51865	1	1.4	4.63636	k__Bacteria;p__Actinobacteria;c__Actinobacteria;o__Propionibacteriales;f__Nocardioidaceae;g__Nocardioides
1150	-2.17184	0.0399749	0.51865	1	0.733333	2.45455	k__Bacteria;p__Gemmatimonadetes;c__Gemmatimonadetes;o__Gemmatimonadales;f__Gemmatimonadaceae;g__uncultured
2474	-2.17079	0.040063	0.51865	1	0	0.818182	k__Bacteria
5778	-2.17079	0.040063	0.51865	1	0	0.818182	k__Bacteria;p__Actinobacteria;c__Acidimicrobiia;o__Microtrichales;f__uncultured;g__metagenome;s__metagenome
2770	-2.17057	0.0400821	0.51865	1	3	7.27273	k__Bacteria;p__Firmicutes;c__Clostridia;o__Clostridiales;f__Gracilibacteraceae;g__Lutispora;s__uncultured_bacterium
942	-2.16984	0.040143	0.51865	1	0.6	2.63636	k__Bacteria;p__Entotheonellaeota;c__Entotheonellia;o__Entotheonellales;f__Entotheonellaceae
3265	-2.16651	0.0404244	0.51865	1	0.6	2	k__Bacteria;p__Gemmatimonadetes;c__Gemmatimonadetes;o__Gemmatimonadales;f__Gemmatimonadaceae;g__Gemmatirosa
3	-2.1635	0.0406798	0.51865	1	1.26667	4.63636	k__Bacteria;p__Bacteroidetes;c__Bacteroidia;o__Chitinophagales;f__Chitinophagaceae;g__Flavisolibacter;s__uncultured_bacterium
1374	-2.16281	0.0407385	0.51865	1	0	0.909091	k__Bacteria;p__Proteobacteria;c__Alphaproteobacteria
1558	-2.16281	0.0407385	0.51865	1	0	0.454545	k__Bacteria;p__Proteobacteria;c__Gammaproteobacteria;o__Oceanospirillales;f__Pseudohongiellaceae;g__Pseudohongiella;s__uncultured_bacterium
3354	-2.16281	0.0407385	0.51865	1	0	0.454545	k__Bacteria;p__Proteobacteria;c__Alphaproteobacteria;o__Azospirillales;f__Azospirillaceae;g__Skermanella
3409	-2.16281	0.0407385	0.51865	1	0	0.454545	k__Bacteria;p__Proteobacteria;c__Gammaproteobacteria;o__Betaproteobacteriales;f__Burkholderiaceae;g__uncultured
5385	-2.16281	0.0407385	0.51865	1	0	0.454545	k__Bacteria;p__Firmicutes;c__Clostridia;o__Clostridiales;f__Lachnospiraceae;g__Butyrivibrio_2
5812	-2.16281	0.0407385	0.51865	1	0	0.454545	k__Bacteria;p__Proteobacteria;c__Alphaproteobacteria;o__Rhodobacterales;f__Rhodobacteraceae
1361	-2.16169	0.0408344	0.51865	1	2.06667	6.09091	k__Bacteria;p__Actinobacteria;c__Actinobacteria;o__Micrococcales;f__Microbacteriaceae;g__Agromyces;Ambiguous_taxa
774	-2.1607	0.0409191	0.51865	1	0.0666667	1.18182	k__Bacteria;p__Proteobacteria;c__Gammaproteobacteria;o__Betaproteobacteriales;f__Burkholderiaceae
577	-2.15928	0.0410402	0.51865	1	0.4	1.45455	k__Bacteria;p__Firmicutes;c__Clostridia;o__Clostridiales;f__Peptococcaceae;g__Desulfosporosinus;Ambiguous_taxa
3903	-2.15902	0.0410632	0.51865	1	0	1.18182	k__Bacteria;p__Firmicutes;c__Clostridia;o__Clostridiales;f__Clostridiaceae_1;g__Clostridium_sensu_stricto_1;Ambiguous_taxa
20	-2.15868	0.0410921	0.51865	1	61.8	134.364	k__Bacteria;p__Proteobacteria;c__Gammaproteobacteria;o__Pseudomonadales;f__Pseudomonadaceae;g__Pseudomonas
2835	-2.15716	0.0412227	0.51865	1	1.13333	5.09091	k__Bacteria;p__Proteobacteria;c__Gammaproteobacteria;o__Xanthomonadales;f__Xanthomonadaceae;g__Lysobacter;s__uncultured_Xanthomonadaceae_bacterium
260	-2.15711	0.0412275	0.51865	1	3.4	11.7273	k__Bacteria;p__Bacteroidetes;c__Bacteroidia;o__Chitinophagales;f__Chitinophagaceae;g__Flavihumibacter;Ambiguous_taxa
6596	-2.15463	0.041441	0.51865	1	0.266667	1.36364	k__Bacteria;p__Proteobacteria;c__Alphaproteobacteria;o__Caulobacterales;f__Caulobacteraceae;g__Phenylobacterium;Ambiguous_taxa
1899	-2.15359	0.0415318	0.51865	1	0.2	2	k__Bacteria;p__Firmicutes;c__Clostridia;o__Clostridiales;f__Ruminococcaceae;g__Ruminococcus_1;s__metagenome
4736	-2.15057	0.0417944	0.51865	1	3.4	9.27273	k__Bacteria;p__Bacteroidetes;c__Bacteroidia;o__Chitinophagales;f__Chitinophagaceae;g__Flavisolibacter
495	-2.14891	0.0419393	0.51865	1	0.4	3.18182	k__Bacteria;p__Acidobacteria;c__Thermoanaerobaculia;o__Thermoanaerobaculales;f__Thermoanaerobaculaceae;g__Subgroup_10
895	-2.14685	0.0421196	0.51865	1	0.666667	2.81818	k__Bacteria;p__Proteobacteria;c__Gammaproteobacteria;o__Xanthomonadales;f__Xanthomonadaceae;g__Arenimonas
9618	2.14522	0.0422635	0.51865	1	1.66667	0.181818	k__Bacteria;p__Bacteroidetes;c__Bacteroidia;o__Bacteroidales;f__Prevotellaceae;g__Prevotella_9
2179	-2.14208	0.0425411	0.51865	1	0.2	1.36364	k__Bacteria;p__Firmicutes;c__Clostridia;o__Clostridiales;f__Ruminococcaceae
6505	-2.14208	0.0425411	0.51865	1	0.2	1.36364	k__Bacteria;p__Proteobacteria;c__Deltaproteobacteria;o__Myxococcales;f__Haliangiaceae;g__Haliangium;s__uncultured_Kofleria_sp.
2775	-2.1414	0.042601	0.51865	1	0.0666667	1	k__Bacteria;p__Firmicutes;c__Clostridia;o__Clostridiales;f__Lachnospiraceae;g__Anaerosporobacter
1259	-2.13646	0.0430418	0.51865	1	0.2	2.09091	k__Bacteria;p__Acidobacteria;c__Acidobacteriia;o__Solibacterales;f__Solibacteraceae_(Subgroup_3);g__PAUC26f;s__uncultured_bacterium
538	-2.13462	0.0432073	0.51865	1	1.6	5.54545	k__Bacteria;p__Firmicutes;c__Clostridia;o__Clostridiales;f__Heliobacteriaceae;g__uncultured;s__uncultured_bacterium
7376	-2.13098	0.0435356	0.51865	1	5.53333	12.9091	k__Bacteria;p__Firmicutes;c__Clostridia;o__Clostridiales;f__Clostridiaceae_1;g__Fonticella;Ambiguous_taxa
8363	2.13054	0.0435747	0.51865	1	2.2	0	k__Bacteria;p__Bacteroidetes;c__Bacteroidia;o__Bacteroidales;f__Bacteroidetes_vadinHA17
2306	-2.12851	0.0437597	0.51865	1	0.8	3.36364	k__Bacteria;p__Proteobacteria;c__Gammaproteobacteria;o__Salinisphaerales;f__Solimonadaceae;g__Polycyclovorans;Ambiguous_taxa
771	-2.12544	0.0440393	0.51865	1	0.866667	2.90909	k__Bacteria;p__Proteobacteria;c__Alphaproteobacteria;o__Rhizobiales;f__Rhodomicrobiaceae;g__Rhodomicrobium;s__uncultured_bacterium
913	-2.12493	0.0440858	0.51865	1	0.533333	3.09091	k__Bacteria;p__Proteobacteria;c__Deltaproteobacteria;o__Myxococcales;f__Polyangiaceae;g__Polyangium;Ambiguous_taxa
3294	-2.12342	0.0442241	0.51865	1	0.466667	2.18182	k__Bacteria;p__Proteobacteria;c__Deltaproteobacteria;o__NB1-j;Ambiguous_taxa;Ambiguous_taxa;Ambiguous_taxa
4194	-2.11923	0.0446107	0.51865	1	0.466667	2	k__Bacteria;p__Actinobacteria;c__Actinobacteria;o__Frankiales;f__Sporichthyaceae;g__uncultured;Ambiguous_taxa
437	-2.11904	0.0446281	0.51865	1	4.73333	11.8182	k__Bacteria;p__Gemmatimonadetes;c__Gemmatimonadetes;o__Gemmatimonadales;f__Gemmatimonadaceae;g__uncultured;s__uncultured_Gemmatimonas_sp.
2871	-2.11854	0.0446744	0.51865	1	0.4	1.72727	k__Bacteria;p__Proteobacteria;c__Deltaproteobacteria;o__MBNT15;Ambiguous_taxa;Ambiguous_taxa;Ambiguous_taxa
871	-2.11652	0.0448622	0.51865	1	0	1	k__Bacteria;p__Latescibacteria;c__Latescibacteria;o__Latescibacterales;f__Latescibacteraceae
1756	-2.11652	0.0448622	0.51865	1	0	1	k__Bacteria;p__Proteobacteria;c__Alphaproteobacteria;o__Rhizobiales;f__Rhizobiaceae
946	-2.11611	0.0448998	0.51865	1	0.666667	2.54545	k__Bacteria;p__Gemmatimonadetes;c__Gemmatimonadetes;o__Gemmatimonadales;f__Gemmatimonadaceae;g__uncultured;s__uncultured_Gemmatimonadetes_bacterium
633	-2.1157	0.0449384	0.51865	1	0.466667	2.45455	k__Bacteria;p__Proteobacteria;c__Alphaproteobacteria;o__Rhizobiales;f__Xanthobacteraceae;g__uncultured;s__uncultured_alpha_proteobacterium
30	-2.11564	0.0449438	0.51865	1	4.33333	10.6364	k__Bacteria;p__Proteobacteria;c__Gammaproteobacteria;o__Betaproteobacteriales;f__Burkholderiaceae
545	-2.11537	0.0449692	0.51865	1	0.266667	1.54545	k__Bacteria;p__Proteobacteria;c__Deltaproteobacteria;o__Myxococcales;f__Sandaracinaceae;g__uncultured;s__uncultured_bacterium
1070	-2.11491	0.0450113	0.51865	1	2.13333	6.90909	k__Bacteria;p__Proteobacteria;c__Deltaproteobacteria;o__NB1-j;f__uncultured_bacterium;g__uncultured_bacterium;s__uncultured_bacterium
349	-2.1143	0.0450683	0.51865	1	3.06667	7.63636	k__Bacteria;p__Gemmatimonadetes;c__S0134_terrestrial_group
210	-2.11426	0.0450721	0.51865	1	0.666667	3.09091	k__Bacteria;p__Gemmatimonadetes;c__Gemmatimonadetes;o__Gemmatimonadales;f__Gemmatimonadaceae;g__Gemmatimonas
1292	-2.11329	0.0451633	0.51865	1	1.46667	4.45455	k__Bacteria;p__Firmicutes;c__Clostridia;o__Clostridiales;f__Gracilibacteraceae;g__Gracilibacter;Ambiguous_taxa
366	-2.113	0.0451904	0.51865	1	0.4	1.63636	k__Bacteria;p__Actinobacteria;c__Thermoleophilia;o__Solirubrobacterales;f__67-14;Ambiguous_taxa;Ambiguous_taxa
3785	-2.11198	0.0452857	0.51865	1	1.46667	4.90909	k__Bacteria;p__Proteobacteria;c__Alphaproteobacteria;o__Sphingomonadales;f__Sphingomonadaceae
270	-2.10929	0.0455385	0.51865	1	2.93333	8.36364	k__Bacteria;p__Bacteroidetes;c__Bacteroidia;o__Chitinophagales;f__Chitinophagaceae;g__Flavisolibacter
435	-2.10846	0.045617	0.51865	1	0.133333	1	k__Bacteria;p__Cyanobacteria;c__Oxyphotobacteria;o__Chloroplast
897	-2.1072	0.0457355	0.51865	1	0.133333	0.909091	k__Bacteria;p__Gemmatimonadetes;c__Longimicrobia;o__Longimicrobiales;f__Longimicrobiaceae
1421	-2.1072	0.0457355	0.51865	1	0.266667	1.81818	k__Bacteria;p__Acidobacteria;c__Subgroup_22;Ambiguous_taxa;Ambiguous_taxa;Ambiguous_taxa;Ambiguous_taxa
28	-2.10646	0.0458062	0.51865	1	5.86667	15.0909	k__Bacteria;p__Proteobacteria;c__Alphaproteobacteria;o__Reyranellales;f__Reyranellaceae;g__uncultured
356	-2.10595	0.0458538	0.51865	1	2	5.36364	k__Bacteria;p__Actinobacteria;c__Thermoleophilia;o__Solirubrobacterales;f__67-14;Ambiguous_taxa;Ambiguous_taxa
1024	-2.10494	0.0459501	0.51865	1	0	0.363636	k__Bacteria;p__Proteobacteria;c__Alphaproteobacteria;o__Sphingomonadales;f__Sphingomonadaceae;g__Sphingomonas
1265	-2.10494	0.0459501	0.51865	1	0	0.727273	k__Bacteria;p__Acidobacteria;c__Acidobacteriia;o__Solibacterales;f__Solibacteraceae_(Subgroup_3)
2422	-2.10494	0.0459501	0.51865	1	0	0.363636	k__Bacteria;p__Proteobacteria;c__Gammaproteobacteria;o__Betaproteobacteriales;f__Gallionellaceae
2731	-2.10494	0.0459501	0.51865	1	0	0.727273	k__Bacteria;p__Proteobacteria;c__Deltaproteobacteria;o__Myxococcales;f__Haliangiaceae;g__Haliangium
3029	-2.10494	0.0459501	0.51865	1	0	0.727273	k__Bacteria;p__Proteobacteria;c__Gammaproteobacteria;o__Betaproteobacteriales;f__Nitrosomonadaceae;g__MND1
4656	-2.10494	0.0459501	0.51865	1	0	0.363636	k__Bacteria;p__Acidobacteria;c__Thermoanaerobaculia;o__Thermoanaerobaculales;f__Thermoanaerobaculaceae;g__Subgroup_10
2050	-2.10288	0.0461457	0.51865	1	0	2.72727	k__Bacteria;p__Bacteroidetes;c__Bacteroidia;o__Bacteroidales;f__Muribaculaceae;g__uncultured_bacterium;s__uncultured_bacterium
100	-2.09527	0.0468765	0.51865	1	0.466667	1.81818	k__Bacteria;p__Proteobacteria;c__Gammaproteobacteria
720	-2.09211	0.0471831	0.51865	1	3.26667	8.54545	k__Bacteria;p__Bacteroidetes;c__Bacteroidia;o__Chitinophagales;f__Chitinophagaceae;g__Parasegetibacter;Ambiguous_taxa
1951	-2.09145	0.0472478	0.51865	1	0.4	2.63636	k__Bacteria;p__Proteobacteria;c__Alphaproteobacteria;o__Sphingomonadales;f__Sphingomonadaceae
277	-2.09124	0.0472686	0.51865	1	3.46667	8	k__Bacteria;p__Actinobacteria;c__Thermoleophilia;o__Gaiellales;f__uncultured;g__uncultured_bacterium;s__uncultured_bacterium
6090	-2.08666	0.0477166	0.51865	1	0	0.909091	k__Bacteria;p__Proteobacteria;c__Deltaproteobacteria;o__Myxococcales;f__bacteriap25;g__metagenome;s__metagenome
6204	-2.08658	0.0477244	0.51865	1	1.26667	3.54545	k__Bacteria;p__Acidobacteria;c__Holophagae;o__Subgroup_7
7286	2.08606	0.0477752	0.51865	1	0.4	0	k__Bacteria;p__Firmicutes;c__Clostridia;o__Clostridiales;f__Ruminococcaceae;g__Ruminiclostridium_5;s__uncultured_organism
8290	2.08606	0.0477752	0.51865	1	0.8	0	k__Bacteria;p__Proteobacteria;c__Alphaproteobacteria;o__Sphingomonadales;f__Sphingomonadaceae;g__Sphingobium;Ambiguous_taxa
1422	-2.08498	0.047882	0.51865	1	0.4	2.18182	k__Bacteria;p__Actinobacteria;c__Thermoleophilia;o__Solirubrobacterales;f__Solirubrobacteraceae
2555	2.07993	0.0483815	0.51865	1	0.733333	0	k__Bacteria;p__Proteobacteria;c__Gammaproteobacteria;o__Betaproteobacteriales;f__Rhodocyclaceae;g__Azospira
6435	-2.07993	0.0483815	0.51865	1	0.533333	2	k__Bacteria;p__Proteobacteria;c__Gammaproteobacteria;o__Steroidobacterales;f__Steroidobacteraceae;g__uncultured;s__metagenome
7144	2.07993	0.0483815	0.51865	1	0.733333	0	k__Bacteria;p__Firmicutes;c__Bacilli;o__Bacillales;f__Planococcaceae;g__Sporosarcina;Ambiguous_taxa
363	-2.07962	0.0484124	0.51865	1	0.0666667	1.72727	k__Bacteria;p__Bacteroidetes;c__Ignavibacteria;o__Kryptoniales;f__BSV26;g__uncultured_Chlorobi_bacterium;s__uncultured_Chlorobi_bacterium
1131	-2.07731	0.0486426	0.51865	1	1.46667	4.27273	k__Bacteria;p__Proteobacteria;c__Gammaproteobacteria;o__Betaproteobacteriales;f__Burkholderiaceae;g__Cupriavidus;Ambiguous_taxa
1585	-2.07692	0.0486815	0.51865	1	0.4	1.54545	k__Bacteria;p__Proteobacteria;c__Gammaproteobacteria;o__Pseudomonadales;f__Moraxellaceae;g__Permianibacter;s__uncultured_bacterium
1243	-2.07544	0.0488303	0.51865	1	0.0666667	1.36364	k__Bacteria;p__Acidobacteria;c__Subgroup_22
2349	-2.07518	0.0488557	0.51865	1	0.0666667	0.636364	k__Bacteria;p__Proteobacteria;c__Deltaproteobacteria;o__Myxococcales;f__Haliangiaceae;g__Haliangium
2589	-2.07325	0.0490499	0.51865	1	0.333333	1.54545	k__Bacteria;p__Cyanobacteria;c__Oxyphotobacteria;o__Chloroplast
1216	-2.07122	0.0492551	0.51865	1	1.06667	4.54545	k__Bacteria;p__Proteobacteria;c__Deltaproteobacteria;o__NB1-j
851	-2.07102	0.0492752	0.51865	1	0.6	2	k__Bacteria;p__Acidobacteria;c__Acidobacteriia;o__Acidobacteriales;f__uncultured
6698	2.07102	0.0492752	0.51865	1	0.466667	0	k__Bacteria;p__Actinobacteria;c__Actinobacteria;o__Propionibacteriales;f__Nocardioidaceae;g__Nocardioides;Ambiguous_taxa
331	-2.07011	0.0493672	0.51865	1	0.733333	2.18182	k__Bacteria;p__Proteobacteria;c__Alphaproteobacteria;o__Sphingomonadales;f__Sphingomonadaceae;g__Sphingomonas
5281	2.07001	0.0493776	0.51865	1	1.06667	0.0909091	k__Bacteria;p__Firmicutes;c__Clostridia;o__Clostridiales;f__Lachnospiraceae;g__Hungatella;Ambiguous_taxa
3163	-2.06844	0.0495367	0.51865	1	0.133333	1.09091	k__Bacteria;p__Firmicutes;c__Clostridia;o__Clostridiales;f__Christensenellaceae;g__uncultured;Ambiguous_taxa
2762	-2.06536	0.0498506	0.51865	1	0.866667	3.09091	k__Bacteria;p__Proteobacteria;c__Alphaproteobacteria;o__Rhizobiales;f__Hyphomicrobiaceae;g__Pedomicrobium;s__uncultured_bacterium
725	-2.06514	0.0498732	0.51865	1	1	3.81818	k__Bacteria;p__Proteobacteria;c__Gammaproteobacteria;o__Steroidobacterales;f__Steroidobacteraceae;g__Steroidobacter

## Sheet: phylum.T_test
Taxon	Test-Statistic	P	FDR_P	Bonferroni_P	Group3_4_mean	Group1_2_mean
Dependentiae	-3.20761	0.00377057	0.162134	0.162134	0.00044636	0.00136914
Zixibacteria	-2.75374	0.011052	0.22896	0.475234	0.000292034	0.000809846
Latescibacteria	-2.58233	0.0163437	0.22896	0.702779	0.000642185	0.00152701
Halanaerobiaeota	-2.27298	0.0322661	0.22896	1	5.63771e-06	4.93771e-05
Cloacimonetes	2.26894	0.032546	0.22896	1	0.000260986	0
Entotheonellaeota	-2.19229	0.0382942	0.22896	1	0.000465584	0.00101478
Rokubacteria	-2.1583	0.041125	0.22896	1	3.7462e-05	0.00015519
Gemmatimonadetes	-2.11334	0.0451578	0.22896	1	0.018799	0.0349355
Nitrospirae	-2.08457	0.0479218	0.22896	1	0.00243997	0.00452636

## Sheet: class.T_test
Taxon	Test-Statistic	P	FDR_P	Bonferroni_P	Group3_4_mean	Group1_2_mean
AKAU4049	-3.23319	0.00354373	0.144454	0.386266	0.000828784	0.00274833
Babeliae	-3.20761	0.00377057	0.144454	0.410992	0.00044636	0.00136914
Holophagae	-3.09801	0.00491093	0.144454	0.535291	0.00190994	0.00524058
Longimicrobia	-2.91268	0.00762918	0.144454	0.831581	0.0014171	0.0037369
Deltaproteobacteria	-2.82172	0.00944012	0.144454	1	0.0261325	0.049753
0319-7L14	-2.79593	0.0100235	0.144454	1	0.000471649	0.00129774
4-29-1	-2.71788	0.0120037	0.144454	1	3.55295e-05	0.000178278
S0134_terrestrial_group	-2.7173	0.0120197	0.144454	1	0.00258847	0.00591579
Subgroup_22	-2.71307	0.0121372	0.144454	1	0.00048989	0.00140849
uncultured_Nitrospinaceae_bacterium	-2.67469	0.0132527	0.144454	1	5.29087e-06	6.86823e-05
uncultured_Pelobacter_sp.	-2.44904	0.0220048	0.192892	1	8.49614e-05	0.000344566
Gammaproteobacteria	2.43115	0.0228897	0.192892	1	0.329678	0.123805
Rhodothermia	-2.42886	0.0230055	0.192892	1	0.000608387	0.00147175
uncultured_soil_bacterium	-2.34857	0.0274171	0.213462	1	0.000117274	0.000381284
Halanaerobiia	-2.27298	0.0322661	0.22172	1	5.63771e-06	4.93771e-05
Cloacimonadia	2.26894	0.032546	0.22172	1	0.000260986	0
Anaerolineae	-2.23375	0.0350799	0.224924	1	0.00049519	0.00116038
Entotheonellia	-2.19229	0.0382942	0.22674	1	0.000465584	0.00101478
NC10	-2.1583	0.041125	0.22674	1	3.7462e-05	0.00015519
Subgroup_9	-2.15276	0.0416037	0.22674	1	0	3.39927e-05
Thermodesulfovibrionia	-2.10985	0.0454854	0.236091	1	0.000174698	0.000638882
Limnochordia	2.07975	0.0483997	0.239799	1	0.000152982	0

## Sheet: order.T_test
Taxon	Test-Statistic	P	FDR_P	Bonferroni_P	Group3_4_mean	Group1_2_mean
MBNT15	-3.67292	0.0011987	0.118093	0.300874	0.000427477	0.00214722
PLTA13	-3.43821	0.00214599	0.118093	0.538643	0.00102924	0.00277494
Kryptoniales	-3.41916	0.00224907	0.118093	0.564517	0.000223586	0.000979515
Nostocales	-3.3039	0.00298335	0.118093	0.748821	8.72466e-05	0.000349068
Ardenticatenales	-3.27784	0.00317909	0.118093	0.797953	0.000125315	0.000579707
Babeliales	-3.20761	0.00377057	0.118093	0.946413	0.00044636	0.00136914
Cytophagales	-3.11032	0.00476788	0.118093	1	0.00857126	0.0217031
Desulfuromonadales	-3.07134	0.005235	0.118093	1	0.00297863	0.0095019
Subgroup_7	-3.05793	0.00540555	0.118093	1	0.00186753	0.0050679
NB1-j	-3.03812	0.00566733	0.118093	1	0.0011298	0.00311142
uncultured	-2.99063	0.00634534	0.118093	1	0.00158942	0.0037875
Ambiguous_taxa	-2.93311	0.00727058	0.118093	1	0.00290967	0.00749652
Longimicrobiales	-2.91268	0.00762918	0.118093	1	0.0014171	0.0037369
Steroidobacterales	-2.91179	0.00764519	0.118093	1	0.00349899	0.00893939
211ds20	-2.87773	0.00828201	0.118093	1	1.12642e-05	9.65214e-05
Acidobacteria_bacterium_WX90	-2.86549	0.00852286	0.118093	1	7.40483e-06	0.000136203
Dongiales	-2.85864	0.00866061	0.118093	1	0.00099871	0.00243097
Sphingomonadales	-2.81004	0.00970024	0.118093	1	0.0213086	0.0493542
Desulfarculales	-2.8068	0.0097735	0.118093	1	0.000402682	0.000987533
Desulfobacterales	-2.80263	0.00986881	0.118093	1	0.000607359	0.0020243
OPB41	-2.80212	0.0098803	0.118093	1	0.000200544	0.000683004
Ectothiorhodospirales	-2.75089	0.0111248	0.126924	1	5.75426e-05	0.000240251
SAR324_clade(Marine_group_B)	-2.72147	0.0119052	0.129922	1	0.00024764	0.000938018
uncultured_Nitrospinaceae_bacterium	-2.67469	0.0132527	0.138601	1	5.29087e-06	6.86823e-05
uncultured_bacterium	-2.55053	0.0175553	0.176255	1	0.00157202	0.00332967
Oceanospirillales	-2.51422	0.0190412	0.183821	1	0.000358848	0.00128551
Chitinophagales	-2.47071	0.020975	0.19499	1	0.0248916	0.0445685
uncultured_Pelobacter_sp.	-2.44904	0.0220048	0.197258	1	8.49614e-05	0.000344566
Subgroup_12	-2.42476	0.0232139	0.200921	1	2.90964e-05	0.0001313
Balneolales	-2.31888	0.029236	0.233401	1	0.000314295	0.000986812
EPR3968-O8a-Bc78	-2.30995	0.0298042	0.233401	1	0	0.000100153
CCM19a	-2.28273	0.0315994	0.233401	1	0.000240609	0.000598977
Halanaerobiales	-2.27298	0.0322661	0.233401	1	5.63771e-06	4.93771e-05
Syntrophobacterales	-2.2702	0.0324585	0.233401	1	0.000432515	0.00123966
Cloacimonadales	2.26894	0.032546	0.233401	1	0.000260986	0
Holophagales	-2.2405	0.0345804	0.241102	1	4.24165e-05	0.000172678
uncultured_Actinomycetales_bacterium	-2.22543	0.0357048	0.242213	1	8.08833e-05	0.000263978
Entotheonellales	-2.19229	0.0382942	0.248461	1	0.000465584	0.00101478
uncultured_Gemmatimonadetes_bacterium	-2.18716	0.0387097	0.248461	1	0.000323858	0.000805687
Propionibacteriales	-2.17639	0.0395953	0.248461	1	0.00463885	0.00855457
TX1A-33	-2.1201	0.0445296	0.269621	1	1.66381e-05	0.000108946
Ignavibacteriales	-2.11379	0.0451159	0.269621	1	0.000588597	0.00136745
Limnochordales	2.07975	0.0483997	0.282519	1	0.000152982	0
Myxococcales	-2.06445	0.049944	0.284908	1	0.0101733	0.0174066

## Sheet: family.T_test
Taxon	Test-Statistic	P	FDR_P	Bonferroni_P	Group3_4_mean	Group1_2_mean
TRA3-20	-4.13901	0.00037062	0.167891	0.167891	0.000899958	0.00253006
uncultured_Stella_sp.	-3.65398	0.00125672	0.170284	0.569295	0.000109951	0.000541932
BSV26	-3.58814	0.00148063	0.170284	0.670726	0.000217999	0.000902581
Microscillaceae	-3.37682	0.00249571	0.170284	1	0.00391389	0.0109317
Peptostreptococcaceae	-3.36495	0.00256944	0.170284	1	0.00424009	0.0108532
Ambiguous_taxa	-3.21082	0.00374131	0.170284	1	0.00525625	0.0120618
Clostridiaceae_1	-3.16819	0.00414774	0.170284	1	0.0120468	0.0383453
Gracilibacteraceae	-3.15446	0.00428746	0.170284	1	0.000715397	0.00220173
Methylomonaceae	-3.15089	0.00432447	0.170284	1	3.86848e-06	0.000111713
Desulfobulbaceae	-3.07081	0.00524164	0.170284	1	0.000455996	0.00173171
Hydrogenophilaceae	-3.06014	0.00537707	0.170284	1	0.000256697	0.00112016
Hymenobacteraceae	-3.0042	0.00614416	0.170284	1	0.00237296	0.00637886
Desulfuromonadaceae	-2.97218	0.00662921	0.170284	1	7.79106e-05	0.000337842
Ardenticatenaceae	-2.92428	0.00742367	0.170284	1	9.82223e-05	0.000418709
Steroidobacteraceae	-2.92256	0.00745381	0.170284	1	0.00341967	0.00866795
Syntrophobacteraceae	-2.9189	0.00751823	0.170284	1	7.71814e-05	0.000413293
Longimicrobiaceae	-2.91268	0.00762918	0.170284	1	0.0014171	0.0037369
Rhodanobacteraceae	-2.90607	0.00774883	0.170284	1	0.000744661	0.00201602
Archangiaceae	-2.89918	0.00787535	0.170284	1	0.00115657	0.00326175
Idiomarinaceae	-2.86831	0.00846682	0.170284	1	3.82493e-06	0.000104046
Acidobacteria_bacterium_WX90	-2.86549	0.00852286	0.170284	1	7.40483e-06	0.000136203
Dongiaceae	-2.85864	0.00866061	0.170284	1	0.00099871	0.00243097
uncultured_delta_proteobacterium	-2.84498	0.00894154	0.170284	1	2.18082e-05	0.000158357
uncultured_bacterium_0319-6E22	-2.8216	0.00944263	0.170284	1	0.000142553	0.000650955
Sphingomonadaceae	-2.81004	0.00970024	0.170284	1	0.0213086	0.0493542
Desulfarculaceae	-2.8068	0.0097735	0.170284	1	0.000402682	0.000987533
Thioalkalispiraceae	-2.75089	0.0111248	0.18665	1	5.75426e-05	0.000240251
Geobacteraceae	-2.72945	0.0116886	0.189105	1	0.00234732	0.00669096
bacteriap25	-2.67598	0.0132137	0.199303	1	0.000748496	0.00202533
uncultured_Nitrospinaceae_bacterium	-2.67469	0.0132527	0.199303	1	5.29087e-06	6.86823e-05
Prolixibacteraceae	-2.64075	0.0143185	0.199303	1	0.000913097	0.00237402
Peptococcaceae	-2.63498	0.0145076	0.199303	1	0.000925144	0.00182684
Cyclobacteriaceae	-2.63464	0.0145188	0.199303	1	0.00115469	0.00313699
SB-5	-2.58084	0.0163984	0.217226	1	6.24303e-05	0.000244451
Chitinophagaceae	-2.57054	0.0167834	0.217226	1	0.0193484	0.0355121
uncultured_candidate_division_WS5_bacterium	-2.51638	0.0189494	0.238446	1	0	4.39437e-05
Sporolactobacillaceae	-2.48195	0.020459	0.250484	1	0.000230084	0.0007779
uncultured_bacterium	-2.45111	0.0219044	0.255595	1	0.00530046	0.0107371
uncultured_Pelobacter_sp.	-2.44904	0.0220048	0.255595	1	8.49614e-05	0.000344566
Oceanibaculaceae	-2.43591	0.0226512	0.256524	1	3.58278e-06	6.9777e-05
Clostridiaceae_4	-2.41677	0.0236252	0.261029	1	0.00028435	0.000844674
uncultured_prokaryote	-2.37228	0.0260397	0.273018	1	3.5799e-06	6.93221e-05
Other	-2.3694	0.0262036	0.273018	1	0.0334363	0.0532233
Gallionellaceae	-2.36391	0.0265183	0.273018	1	8.8428e-05	0.000356185
uncultured_soil_bacterium	-2.33573	0.0281905	0.283785	1	0.000474516	0.00113758
Balneolaceae	-2.31888	0.029236	0.287911	1	0.000314295	0.000986812
Clostridiaceae_2	-2.29306	0.030907	0.29789	1	0.000113617	0.000356782
Halieaceae	-2.27728	0.0319704	0.298297	1	0.000112392	0.000299539
Halobacteroidaceae	-2.27298	0.0322661	0.298297	1	5.63771e-06	4.93771e-05
Holophagaceae	-2.2405	0.0345804	0.306874	1	4.24165e-05	0.000172678
uncultured_Actinomycetales_bacterium	-2.22543	0.0357048	0.306874	1	8.08833e-05	0.000263978
Brevibacteriaceae	2.21549	0.0364644	0.306874	1	0.0012495	0.000182642
Polyangiaceae	-2.19778	0.0378537	0.306874	1	0.000725874	0.00138319
Entotheonellaceae	-2.19229	0.0382942	0.306874	1	0.000465584	0.00101478
Nitrosomonadaceae	-2.18764	0.0386703	0.306874	1	0.0054347	0.0105495
uncultured_Gemmatimonadetes_bacterium	-2.18716	0.0387097	0.306874	1	0.000323858	0.000805687
Heliobacteriaceae	-2.18474	0.0389067	0.306874	1	0.000118453	0.000386128
Entomoplasmataceae	-2.18007	0.0392907	0.306874	1	0	3.24153e-05
Acidobacteriaceae_(Subgroup_1)	2.167	0.0403832	0.307111	1	0.000218918	1.01711e-05
Nocardioidaceae	-2.16353	0.040677	0.307111	1	0.00463885	0.00851641
Nannocystaceae	-2.14344	0.0424207	0.315026	1	0.00044311	0.000867517
Ignavibacteriaceae	-2.12564	0.0440214	0.315675	1	0.00028569	0.000771392
Pseudohongiellaceae	-2.12366	0.0442022	0.315675	1	5.17597e-05	0.000196269
Vermiphilaceae	-2.11936	0.0445986	0.315675	1	0.000168349	0.000467115
Phormidiaceae	-2.10896	0.0455699	0.317587	1	4.21141e-05	0.000154857
Oligoflexaceae	-2.09848	0.0465675	0.318573	1	0.00050348	0.00110278
Family_XII	-2.09278	0.0471179	0.318573	1	0.00136396	0.00241217
PHOS-HE36	-2.08011	0.0483639	0.322189	1	0.000123051	0.000282349

## Sheet: genus.T_test
Taxon	Test-Statistic	P	FDR_P	Bonferroni_P	Group3_4_mean	Group1_2_mean
Inhella	-3.86721	0.000736505	0.264167	0.783642	9.2862e-06	0.000110083
OLB12	-3.84456	0.000779675	0.264167	0.829574	0.000104268	0.000401415
Clostridium_sensu_stricto_8	-3.68006	0.00117752	0.264167	1	0.000299988	0.00139863
Chryseolinea	-3.65818	0.00124363	0.264167	1	0.000656615	0.00224295
uncultured_Stella_sp.	-3.65398	0.00125672	0.264167	1	0.000109951	0.000541932
Gramella	-3.57974	0.00151187	0.264167	1	0.000416446	0.00163794
Lacibacter	-3.52357	0.00173794	0.264167	1	0.000250856	0.00115559
Salinimicrobium	-3.35121	0.00265742	0.294765	1	0.00055098	0.00222022
Lysobacter	-3.32023	0.00286672	0.294765	1	0.00141093	0.00366723
Paenisporosarcina	-3.28276	0.00314122	0.294765	1	0.00124684	0.00415421
Clostridium_sensu_stricto_13	-3.26842	0.00325293	0.294765	1	0.0055546	0.0192591
Actibacter	-3.23358	0.0035404	0.294765	1	6.41245e-05	0.000427956
Clostridium_sensu_stricto_1	-3.19953	0.00384508	0.294765	1	0.00127722	0.00277149
Lutispora	-3.14035	0.00443568	0.294765	1	0.00058827	0.00190157
Noviherbaspirillum	-3.08662	0.00504692	0.294765	1	0.000414322	0.00136557
Desulfoprunum	-3.04569	0.00556598	0.294765	1	0.000145917	0.000757191
Fonticella	-2.98894	0.00637085	0.294765	1	0.0027428	0.00871071
Flavisolibacter	-2.98144	0.00648525	0.294765	1	0.00586176	0.0156715
Sporacetigenium	-2.9772	0.00655074	0.294765	1	0.00199091	0.00627259
Thermincola	-2.92484	0.00741389	0.294765	1	0.000302696	0.000936251
Clostridium_sensu_stricto_3	-2.89162	0.00801651	0.294765	1	0.000373893	0.00128237
Sedimentibacter	-2.88487	0.00814441	0.294765	1	0.000592499	0.00182893
Cloacibacterium	-2.88424	0.00815644	0.294765	1	0.000666343	0.0019159
Idiomarina	-2.86831	0.00846682	0.294765	1	3.82493e-06	0.000104046
Desulfobulbus	-2.86803	0.00847242	0.294765	1	0.000126956	0.000435814
Flavihumibacter	-2.86731	0.00848671	0.294765	1	0.000174358	0.000769354
Acidobacteria_bacterium_WX90	-2.86549	0.00852286	0.294765	1	7.40483e-06	0.000136203
Dongia	-2.85864	0.00866061	0.294765	1	0.00099871	0.00243097
Geobacter	-2.85366	0.00876215	0.294765	1	0.00210248	0.00628082
Ohtaekwangia	-2.83788	0.00909105	0.294765	1	0.000598792	0.00186318
Sphingomonas	-2.83451	0.00916277	0.294765	1	0.0116818	0.0320844
uncultured_bacterium_0319-6E22	-2.8216	0.00944263	0.294765	1	0.000142553	0.000650955
WCHB1-32	-2.81346	0.00962323	0.294765	1	0.000412361	0.00132047
Acetobacteroides	-2.80142	0.00989654	0.294765	1	0.000116903	0.000464485
Anaerobacterium	-2.79938	0.00994346	0.294765	1	1.0744e-05	0.000203297
Dinghuibacter	-2.79809	0.00997324	0.294765	1	0.00063656	0.00195773
Lachnoclostridium_10	-2.75337	0.0110615	0.297083	1	6.99971e-05	0.000278484
Thioalkalispira	-2.75089	0.0111248	0.297083	1	5.75426e-05	0.000240251
Paraclostridium	-2.74886	0.0111773	0.297083	1	0.000379261	0.000990423
Thiobacillus	-2.7381	0.011458	0.297083	1	0.000208105	0.000994945
Pontibacter	-2.73196	0.0116211	0.297083	1	0.00130171	0.00406768
Desulfuromonas	-2.72254	0.0118759	0.297083	1	3.35551e-05	0.000236216
Rhodocytophaga	-2.70864	0.0122612	0.297083	1	5.62005e-05	0.000252973
AKIW659	-2.68497	0.0129446	0.297083	1	2.4367e-05	0.000152651
Microvirga	-2.68302	0.0130026	0.297083	1	0.00110113	0.00241765
Paenibacillus	-2.67948	0.0131083	0.297083	1	0.000243452	0.000704548
uncultured_Nitrospinaceae_bacterium	-2.67469	0.0132527	0.297083	1	5.29087e-06	6.86823e-05
uncultured	-2.66977	0.0134022	0.297083	1	0.0442663	0.0761845
Clostridium_sensu_stricto_10	-2.60256	0.0156138	0.32266	1	0.00076454	0.00222425
Ramlibacter	-2.60106	0.0156668	0.32266	1	0.000738537	0.00183126
Marmoricola	-2.59998	0.0157052	0.32266	1	0.00198416	0.0050314
Fulvivirga	-2.59818	0.0157691	0.32266	1	6.01601e-05	0.000249287
Fusibacter	-2.57967	0.0164418	0.32523	1	0.000336541	0.00101114
Adhaeribacter	-2.57434	0.0166404	0.32523	1	0.000771728	0.00196915
Ellin6067	-2.56979	0.0168117	0.32523	1	0.00191521	0.00475586
IS-44	2.53234	0.0182858	0.333539	1	2.48872e-05	0
Steroidobacter	-2.52425	0.0186195	0.333539	1	0.00111261	0.00240691
Methyloparacoccus	-2.52095	0.0187572	0.333539	1	1.91247e-06	7.09213e-05
uncultured_candidate_division_WS5_bacterium	-2.51638	0.0189494	0.333539	1	0	4.39437e-05
Hypnocyclicus	-2.50437	0.0194639	0.333539	1	3.47703e-05	0.000180206
Pseudohongiella	-2.49883	0.0197052	0.333539	1	9.11462e-06	6.84629e-05
Candidatus_Bacilloplasma	-2.49823	0.0197316	0.333539	1	0.000960913	0.00250523
Gracilimonas	-2.48382	0.0203742	0.333539	1	0.000182825	0.000632597
uncultured_delta_proteobacterium	-2.48166	0.020472	0.333539	1	6.40578e-05	0.000265241
Pedomicrobium	-2.48132	0.0204872	0.333539	1	0.00019223	0.000585679
Anaerosolibacter	-2.4769	0.0206894	0.333539	1	0.000272988	0.000844674
uncultured_Pelobacter_sp.	-2.44904	0.0220048	0.34945	1	8.49614e-05	0.000344566
Oceanibaculum	-2.43591	0.0226512	0.354424	1	3.58278e-06	6.9777e-05
Acidaminobacter	-2.41859	0.023531	0.362617	1	6.09706e-05	0.000309105
PAUC26f	-2.41233	0.0238564	0.362617	1	0.000168962	0.000469535
Dielma	-2.38809	0.0251567	0.376996	1	6.52383e-05	0.00026011
Herbinix	2.37182	0.0260658	0.382634	1	0.000144748	2.43124e-06
Salinarimonas	-2.36855	0.0262521	0.382634	1	2.04609e-05	0.000112272
Owenweeksia	-2.35365	0.0271167	0.38754	1	5.48854e-06	8.25831e-05
uncultured_soil_bacterium	-2.34547	0.0276019	0.38754	1	0.00086392	0.00171809
Ruminococcaceae_UCG-008	-2.34415	0.0276814	0.38754	1	7.11003e-06	3.25201e-05
Algoriphagus	-2.32435	0.0288929	0.389578	1	0.000675424	0.00166142
Azohydromonas	-2.32413	0.0289065	0.389578	1	3.26436e-05	0.000164233
Clostridium_sensu_stricto_9	-2.32383	0.0289255	0.389578	1	4.0509e-05	0.000288681
uncultured_prokaryote	-2.30648	0.0300283	0.399376	1	9.84631e-05	0.000304055
Halobacillus	-2.28154	0.03168	0.411902	1	9.60587e-06	0.000103807
Propionivibrio	-2.2806	0.0317443	0.411902	1	1.30372e-05	0.000105454
Desulfobacca	-2.2702	0.0324588	0.416099	1	0	5.00554e-05
Agromyces	-2.26198	0.0330337	0.418427	1	0.000261321	0.000658371
Treponema	-2.24068	0.0345671	0.426051	1	3.52724e-06	8.54764e-05
Desulfosporosinus	-2.23884	0.0347031	0.426051	1	7.1963e-05	0.000235927
Cupriavidus	-2.23703	0.0348368	0.426051	1	0.000100814	0.000273444
uncultured_Actinomycetales_bacterium	-2.22543	0.0357048	0.430074	1	8.08833e-05	0.000263978
Brevibacterium	2.21549	0.0364644	0.430074	1	0.0012495	0.000182642
Permianibacter	-2.21307	0.036651	0.430074	1	3.42024e-05	0.000146745
Catalinimonas	-2.2105	0.0368508	0.430074	1	1.50709e-05	0.000153811
Ambiguous_taxa	-2.2062	0.0371868	0.430074	1	0.015181	0.0238989
Nordella	-2.1929	0.0382451	0.431528	1	0.000124302	0.000311297
Arenimonas	-2.1915	0.0383574	0.431528	1	0.000786627	0.0016709
Ornithinimicrobium	2.18938	0.0385292	0.431528	1	0.000177046	7.62831e-06
Entomoplasma	-2.18007	0.0392907	0.433327	1	0	3.24153e-05
Solirubrobacter	-2.17749	0.0395045	0.433327	1	0.000531477	0.00090883
Fictibacillus	-2.15943	0.0410281	0.445447	1	7.47438e-05	0.000221239
bacterium_YC-ZSS-LKJ147	-2.15083	0.0417712	0.448133	1	2.91943e-05	0.00020237
Bryobacter	-2.14688	0.0421178	0.448133	1	0.00187447	0.00339293
Altererythrobacter	-2.12702	0.0438952	0.459203	1	0.000268684	0.000579233
Ignavibacterium	-2.12564	0.0440214	0.459203	1	0.00028569	0.000771392
Luteimonas	-2.11167	0.0453149	0.459228	1	0.000399723	0.000911132
Carnobacterium	2.10951	0.0455175	0.459228	1	0.000125108	7.84014e-06
Planktothrix_NIVA-CYA_15	-2.10896	0.0455699	0.459228	1	4.21141e-05	0.000154857
Erythrobacter	-2.10705	0.0457502	0.459228	1	5.98645e-05	0.000234555
uncultured_proteobacterium	-2.09997	0.0464247	0.461502	1	8.67213e-05	0.000259768
Azospirillum_sp._47_25	2.09322	0.0470757	0.461502	1	9.62179e-05	1.54958e-05
Subgroup_23	-2.09114	0.047278	0.461502	1	7.55018e-06	7.55975e-05

## Sheet: species.T_test
Taxon	Test-Statistic	P	FDR_P	Bonferroni_P	Group3_4_mean	Group1_2_mean
uncultured_Stella_sp.	-3.65398	0.00125672	0.433569	0.433569	0.000109951	0.000541932
uncultured_Xanthomonadaceae_bacterium	-3.03569	0.00570029	0.488365	1	9.44849e-05	0.000427171
Gemmatimonadetes_bacterium_WWH5	-2.98992	0.00635607	0.488365	1	8.68874e-05	0.000250499
Acidobacteria_bacterium_WX90	-2.86549	0.00852286	0.488365	1	7.40483e-06	0.000136203
uncultured_bacterium_0319-6E22	-2.8216	0.00944263	0.488365	1	0.000142553	0.000650955
uncultured_Anaeromyxobacter_sp.	-2.75186	0.0111	0.488365	1	1.84673e-05	0.000158325
uncultured_Geobacteraceae_bacterium	-2.72713	0.0117511	0.488365	1	0.00165111	0.00490641
Lactococcus_garvieae_subsp._garvieae	-2.69182	0.0127433	0.488365	1	0.000750715	0.00199756
uncultured_Nitrospinaceae_bacterium	-2.67469	0.0132527	0.488365	1	5.29087e-06	6.86823e-05
uncultured_Bacteroidetes_bacterium	-2.57921	0.0164589	0.488365	1	0.000859736	0.00199968
Shewanella_sp._KALAICIBA10	-2.53951	0.0179944	0.488365	1	8.44635e-05	0.000352726
uncultured_candidate_division_WS5_bacterium	-2.51638	0.0189494	0.488365	1	0	4.39437e-05
uncultured_Pelobacter_sp.	-2.44904	0.0220048	0.488365	1	8.49614e-05	0.000344566
uncultured_Steroidobacter_sp.	-2.44489	0.0222072	0.488365	1	0.000935915	0.00196053
uncultured_delta_proteobacterium	-2.43966	0.0224648	0.488365	1	0.000184995	0.00049405
uncultured_soil_bacterium	-2.42315	0.0232964	0.488365	1	0.00150842	0.00332762
uncultured_Kofleria_sp.	-2.40837	0.0240643	0.488365	1	9.70309e-05	0.00027575
uncultured_marine_bacterium	-2.32806	0.028662	0.549355	1	0.000108554	0.000358745
uncultured_Actinomycetales_bacterium	-2.22543	0.0357048	0.588088	1	8.08833e-05	0.000263978
Fictibacillus_barbaricus	-2.15943	0.0410281	0.588088	1	7.47438e-05	0.000221239
uncultured_Burkholderiales_bacterium	-2.15538	0.0413765	0.588088	1	0.000258844	0.000747734
bacterium_YC-ZSS-LKJ147	-2.15083	0.0417712	0.588088	1	2.91943e-05	0.00020237
Azospirillum_sp._47_25	2.09322	0.0470757	0.588088	1	9.62179e-05	1.54958e-05
uncultured_Gemmatimonadetes_bacterium	-2.08184	0.0481919	0.588088	1	0.00153411	0.00304571
