# Supplementary material for: Can Smoking Cause Differences in Urine Microbiome in Male Patients With Bladder Cancer? A Retrospective Study
Source: Front Oncol. 2021 Jun 8;11:677605. doi: 10.3389/fonc.2021.677605 (PMC8217881; doi:10.3389/fonc.2021.677605)
Supplement: Supplementary file 3 [file DataSheet_3.xlsx]

## Sheet: G1_VS_G2
OTU	Test-Statistic	P	FDR_P	Bonferroni_P	G2_mean	G1_mean
COG0091	30	0	0	0	10761	9331.83
COG1077	30	0	0	0	13230.8	10300.2
COG2816	30	0	0	0	7683.4	5545.33
COG1918	30	0	0	0	12761.2	8548.17
COG1052	30	0	0	0	20042.8	14043.8
COG0863	30	0	0	0	12654.8	9869
COG1209	30	0	0	0	16136.6	11416.5
COG1451	30	0	0	0	8712.4	7045.67
COG0527	30	0	0	0	17284.6	14021.8
COG0564	30	0	0	0	32943.6	28304.2
COG1217	30	0	0	0	10718.2	9208.67
COG1696	30	0	0	0	11508.6	8021.5
COG0594	30	0	0	0	9749	8381
COG0637	30	0	0	0	22357.8	16663.5
COG1112	30	0.001	0.0871364	1	8391.6	5873.67
COG4954	30	0.001	0.0871364	1	494	267.5
COG4185	30	0.001	0.0871364	1	2097	1297.83
COG0240	30	0.001	0.0871364	1	11034.2	9622.17
COG0740	30	0.001	0.0871364	1	19959.4	16042.2
COG0297	30	0.001	0.0871364	1	9792.8	7687.5
COG0196	29	0.001	0.0871364	1	11631.2	10092.5
COG0270	30	0.001	0.0871364	1	13831	9597.83
COG0055	30	0.001	0.0871364	1	10894.4	8561
COG0148	30	0.001	0.0871364	1	12068.2	9882.83
COG2140	30	0.001	0.0871364	1	1799	891
COG0441	30	0.001	0.0871364	1	11390.8	9668.5
COG0024	30	0.001	0.0871364	1	16870.2	14210.8
COG0541	30	0.001	0.0871364	1	10882.6	9568.17
COG2093	30	0.001	0.0871364	1	31.6	2.66667
COG0224	30	0.001	0.0871364	1	11097.4	8537.33
COG0552	30	0.001	0.0871364	1	10851.4	9389.17
COG0173	30	0.001	0.0871364	1	11026	9457.83
COG4908	30	0.001	0.0871364	1	2803	1576.5
COG0608	30	0.001	0.0871364	1	10103.2	8404.67
COG1862	30	0.001	0.0871364	1	10208.8	8936.83
COG0756	30	0.001	0.0871364	1	10690.6	8889.17
COG0358	30	0.001	0.0871364	1	23942.8	17119.7
COG0356	30	0.001	0.0871364	1	10576.6	8431.67
COG2715	30	0.001	0.0871364	1	3905.6	2823.17
COG1399	30	0.001	0.0871364	1	9418.6	8254.33
COG5415	30	0.002	0.0871364	1	13.2	2.66667
COG1499	28.5	0.002	0.0871364	1	6.6	0.833333
COG2812	30	0.002	0.0871364	1	20980.2	18288
COG5619	30	0.002	0.0871364	1	132.2	30.5
COG4742	30	0.002	0.0871364	1	95.4	45.5
COG0249	30	0.002	0.0871364	1	15678	12826
COG0742	30	0.002	0.0871364	1	11119.2	9666.5
COG0084	30	0.002	0.0871364	1	15601	13233.8
COG0524	30	0.002	0.0871364	1	39790	28763.3
COG5628	29	0.002	0.0871364	1	408	180.167
COG0184	30	0.002	0.0871364	1	10770.4	9311.33
COG5243	29.5	0.002	0.0871364	1	14.4	6
COG0463	30	0.002	0.0871364	1	97828.4	73912.8
COG0268	30	0.002	0.0871364	1	10032	8583
COG4206	30	0.002	0.0871364	1	48765.4	37607.2
COG0194	30	0.002	0.0871364	1	12821	10154.7
COG0199	30	0.002	0.0871364	1	10887	9571.67
COG1159	30	0.002	0.0871364	1	11271.6	9799.33
COG1154	30	0.002	0.0871364	1	11626	9308
COG0507	30	0.002	0.0871364	1	18084	14648.7
COG0855	30	0.002	0.0871364	1	10046	7230.33
COG0087	30	0.002	0.0871364	1	10796	9355.33
COG2177	30	0.002	0.0871364	1	10371.6	8482.67
COG0856	30	0.002	0.0871364	1	23.4	6
COG0212	30	0.002	0.0871364	1	10292	8780
COG0218	30	0.002	0.0871364	1	9605.4	8044.67
COG0201	30	0.002	0.0871364	1	10913.6	9464.17
COG0202	30	0.002	0.0871364	1	10762.6	9414.17
COG0539	30	0.002	0.0871364	1	13607.8	10842.8
COG0018	30	0.002	0.0871364	1	11145.8	9522.33
COG0238	30	0.002	0.0871364	1	10830.4	9365.33
COG3451	30	0.002	0.0871364	1	16832.2	10836
COG3598	30	0.002	0.0871364	1	3355.4	1965.33
COG4108	30	0.002	0.0871364	1	8427.4	7083.17
COG0313	29	0.002	0.0871364	1	13838.4	11476.8
COG3663	30	0.002	0.0871364	1	5852.8	3838.83
COG1200	30	0.002	0.0871364	1	11023	9501.67
COG0566	30	0.002	0.0871364	1	30056.4	24940.3
COG0363	30	0.002	0.0871364	1	14798	11760
COG0360	30	0.002	0.0871364	1	10794	9355.67
COG1219	30	0.002	0.0871364	1	12598.8	10213
COG4877	30	0.002	0.0871364	1	1935.4	1055.67
COG3279	30	0.002	0.0871364	1	47886.4	31926.7
COG0778	30	0.002	0.0871364	1	36904.8	30100.8
COG4916	30	0.002	0.0871364	1	73.6	9.83333
COG0343	29	0.002	0.0871364	1	10922.8	9450.33
COG1597	30	0.002	0.0871364	1	16080.2	14132.7
COG0621	30	0.002	0.0871364	1	27751.6	22921.2
COG0738	30	0.003	0.0871364	1	20899.4	15510.5
COG1475	30	0.003	0.0871364	1	26854.2	18938
COG0058	30	0.003	0.0871364	1	11174.8	8221
COG1408	30	0.003	0.0871364	1	11800.8	9168.83
COG2244	29	0.003	0.0871364	1	37105	28004.3
COG0291	30	0.003	0.0871364	1	10330.2	8826.17
COG4267	30	0.003	0.0871364	1	453.8	175
COG0085	30	0.003	0.0871364	1	11078.6	9415
COG0060	29	0.003	0.0871364	1	11072.8	9554.33
COG1040	30	0.003	0.0871364	1	11026.8	9406.33
COG1136	30	0.003	0.0871364	1	67987.6	52352.2
COG1838	30	0.003	0.0871364	1	4768.2	3062.5
COG0275	30	0.003	0.0871364	1	12144.4	10297.7
COG0052	30	0.003	0.0871364	1	10805.8	9359.5
COG0860	30	0.003	0.0871364	1	19921	14311.7
COG0461	30	0.003	0.0871364	1	11646	9472.83
COG0462	30	0.003	0.0871364	1	13521.2	11351
COG0465	30	0.003	0.0871364	1	16931.6	13736.7
COG0519	30	0.003	0.0871364	1	11397.4	9457.5
COG1041	30	0.003	0.0871364	1	1571.2	883.167
COG4331	30	0.003	0.0871364	1	60.8	37.5
COG0458	30	0.003	0.0871364	1	14721.2	11534.7
COG0037	30	0.003	0.0871364	1	17331	13882.7
COG0846	30	0.003	0.0871364	1	12794.4	10371
COG1951	30	0.003	0.0871364	1	8879.6	6669.17
COG2207	30	0.003	0.0871364	1	142565	89229.2
COG3236	30	0.003	0.0871364	1	2345.4	1138.33
COG3409	30	0.003	0.0871364	1	4295	2713.33
COG0338	30	0.003	0.0871364	1	6508.4	4958.17
COG0200	29	0.003	0.0871364	1	10669.8	9314.5
COG0152	30	0.003	0.0871364	1	11345.4	9575
COG1792	29	0.003	0.0871364	1	10174.6	8357.33
COG2152	30	0.003	0.0871364	1	7378.6	4480.5
COG4250	29	0.003	0.0871364	1	137.6	69
COG0544	30	0.003	0.0871364	1	12563.6	9906.83
COG0497	30	0.003	0.0871364	1	10908.6	9769.33
COG4927	30	0.003	0.0871364	1	1385.8	619.167
COG3682	30	0.003	0.0871364	1	14991.2	10680.3
COG1576	30	0.003	0.0871364	1	9491	7938
COG0317	30	0.003	0.0871364	1	18300.8	15554.3
COG1378	29	0.003	0.0871364	1	1212.2	590.333
COG0488	30	0.003	0.0871364	1	43816.4	35839.3
COG1194	29	0.003	0.0871364	1	9585.6	7894.67
COG1191	30	0.003	0.0871364	1	20818.6	13965.7
COG0525	30	0.003	0.0871364	1	11211.8	9546.5
COG0766	30	0.003	0.0871364	1	12209.6	10382.2
COG0101	30	0.003	0.0871364	1	13213.6	10724
COG0100	30	0.003	0.0871364	1	10730.8	9302.67
COG0104	29	0.003	0.0871364	1	11263	9406.67
COG0802	30	0.003	0.0871364	1	10592	9124.33
COG0806	30	0.003	0.0871364	1	10640.2	9215.33
COG0571	30	0.003	0.0871364	1	10730.8	9214
COG0779	30	0.003	0.0871364	1	10377.2	9129.5
COG0775	30	0.003	0.0871364	1	11048.8	8797.83
COG0772	30	0.003	0.0871364	1	25008.8	21010.2
COG0370	30	0.003	0.0871364	1	13709	10120.5
COG2602	29	0.003	0.0871364	1	1804.2	1121.17
COG0602	30	0.003	0.0871364	1	10821.8	9150.33
COG2606	29	0.003	0.0871364	1	12017	10373.7
COG0749	30	0.003	0.0871364	1	13024	11442.7
COG0127	30	0.003	0.0871364	1	10794.6	9250.67
COG0622	29	0.003	0.0871364	1	14074	10304.5
COG0556	30	0.003	0.0871364	1	10958.2	9511.67
COG0130	30	0.003	0.0871364	1	10843.8	9395.17
COG1086	30	0.003	0.0871364	1	12542	9005.17
COG0072	29	0.003	0.0871364	1	10801.6	9505.67
COG2884	30	0.004	0.0922268	1	9825.4	8187
COG2017	29	0.004	0.0922268	1	16827.4	11705.7
COG0440	29	0.004	0.0922268	1	11131.4	7929.17
COG4942	29	0.004	0.0922268	1	11721.4	8725.83
COG1472	30	0.004	0.0922268	1	36062.6	22985.7
COG4189	29	0.004	0.0922268	1	2258	1325.17
COG1410	29	0.004	0.0922268	1	11795.2	8650.5
COG0272	29	0.004	0.0922268	1	12030.6	10071.2
COG0697	29	0.004	0.0922268	1	21361.8	17480
COG0051	29	0.004	0.0922268	1	10720.4	9336.83
COG0187	30	0.004	0.0922268	1	20178.8	16410.5
COG0242	29	0.004	0.0922268	1	16430.6	13510.7
COG1932	30	0.004	0.0922268	1	8932.8	7194.67
COG0198	29	0.004	0.0922268	1	10763	9368.33
COG0858	29	0.004	0.0922268	1	10811.2	9372.67
COG0323	29	0.004	0.0922268	1	10438	8921.67
COG0143	30	0.004	0.0922268	1	11393	9719.83
COG0533	30	0.004	0.0922268	1	11160.2	9730.83
COG1947	29	0.004	0.0922268	1	9907.8	8690.33
COG0237	30	0.004	0.0922268	1	10833.6	9413.5
COG2942	30	0.004	0.0922268	1	4891.2	3304.67
COG0821	29	0.004	0.0922268	1	9766.2	8600.5
COG0177	29	0.004	0.0922268	1	12390	10243.3
COG0489	29	0.004	0.0922268	1	25663	20375.5
COG1196	29	0.004	0.0922268	1	33037.2	27166.8
COG1192	30	0.004	0.0922268	1	38168.8	28016.3
COG0522	29	0.004	0.0922268	1	11077.2	9630.5
COG0036	29	0.004	0.0922268	1	11695	9872
COG1966	30	0.004	0.0922268	1	7804.4	5745.17
COG0770	30	0.004	0.0922268	1	11431.4	9565.33
COG0110	29	0.004	0.0922268	1	26983.8	17777.7
COG0112	29	0.004	0.0922268	1	11380	9688.17
COG4286	30	0.004	0.0922268	1	313.8	93.1667
COG0290	29	0.004	0.0922268	1	10734.6	9384.83
COG0706	29	0.004	0.0922268	1	11414.2	10170.5
COG0758	29	0.004	0.0922268	1	11966.4	10316.3
COG3712	30	0.004	0.0922268	1	30055.8	16854.3
COG0138	29	0.004	0.0922268	1	11349	9988.83
COG0629	30	0.004	0.0922268	1	24162.2	19001.5
COG3534	29	0.004	0.0922268	1	10285	6573.17
COG1876	29	0.005	0.0961935	1	5705	3559.67
COG0809	29	0.005	0.0961935	1	12525.2	10676.7
COG2256	30	0.005	0.0961935	1	11652.6	9923.33
COG0419	30	0.005	0.0961935	1	11063.2	8744
COG0099	29	0.005	0.0961935	1	10813.2	9376.17
COG0094	29	0.005	0.0961935	1	10594.6	9331.67
COG0097	29	0.005	0.0961935	1	10771.4	9384.17
COG0096	29	0.005	0.0961935	1	10765.6	9352.67
COG0092	30	0.005	0.0961935	1	11041.6	9408.5
COG0077	29	0.005	0.0961935	1	10442.2	8127
COG3507	29	0.005	0.0961935	1	28356.8	17409
COG4077	30	0.005	0.0961935	1	27.4	2.66667
COG1904	29	0.005	0.0961935	1	5428.2	3516.17
COG3835	29	0.005	0.0961935	1	6818	4090
COG0192	30	0.005	0.0961935	1	12205	10270.8
COG0472	30	0.005	0.0961935	1	19225.4	16568.5
COG0264	29	0.005	0.0961935	1	10788.2	9357.5
COG0048	29	0.005	0.0961935	1	10597.2	9266.33
COG0448	29	0.005	0.0961935	1	10406.8	7338.5
COG0442	30	0.005	0.0961935	1	11242	9576.83
COG0536	30	0.005	0.0961935	1	10787.8	9355.17
COG0150	29	0.005	0.0961935	1	10724.4	9219.17
COG0162	29	0.005	0.0961935	1	11132.6	9592.17
COG0167	29	0.005	0.0961935	1	14184.2	11787
COG2091	29	0.005	0.0961935	1	7983.4	6355.33
COG0822	29	0.005	0.0961935	1	11967.6	9333.5
COG0792	29	0.005	0.0961935	1	10254	8892.17
COG0486	30	0.005	0.0961935	1	10636.4	8735.67
COG1195	29	0.005	0.0961935	1	10151.6	8735
COG2087	29	0.005	0.0961935	1	6017.6	4278.83
COG2183	29	0.005	0.0961935	1	8143.2	6761.17
COG5520	29	0.005	0.0961935	1	7058.8	4371.17
COG0283	29	0.005	0.0961935	1	10400	9187.17
COG0285	29	0.005	0.0961935	1	11745.4	10189.3
COG0355	30	0.005	0.0961935	1	10858.2	8494
COG0335	29	0.006	0.0961935	1	10783.2	9325
COG2002	29	0.006	0.0961935	1	5626	3599.17
COG0093	29	0.006	0.0961935	1	10748.8	9340.83
COG0295	29	0.006	0.0961935	1	8491	7248
COG0080	29	0.006	0.0961935	1	10763.2	9350.33
COG0081	29	0.006	0.0961935	1	10779.2	9369.83
COG0046	29	0.006	0.0961935	1	10522	9205.5
COG2110	28	0.006	0.0961935	1	7420	5400.33
COG0263	29	0.006	0.0961935	1	9656.6	7876.33
COG0049	29	0.006	0.0961935	1	10722.6	9336.17
COG1152	29	0.006	0.0961935	1	119	51.1667
COG0326	29	0.006	0.0961935	1	8942	6794
COG0325	29	0.006	0.0961935	1	10763.8	9212.33
COG0324	29	0.006	0.0961935	1	11632	10350.5
COG1561	29	0.006	0.0961935	1	8091.6	6795.33
COG3940	29	0.006	0.0961935	1	2735.4	1659.33
COG0449	29	0.006	0.0961935	1	13766.4	11307
COG0203	29	0.006	0.0961935	1	10527.4	9335.33
COG0206	29	0.006	0.0961935	1	10912.8	9561
COG0546	29	0.006	0.0961935	1	25665.6	19642.3
COG0012	29	0.006	0.0961935	1	10811.6	9480.5
COG1312	28	0.006	0.0961935	1	5466.2	2979.5
COG5271	29	0.006	0.0961935	1	11083.4	8182.17
COG1940	30	0.006	0.0961935	1	34955	27193.7
COG0235	29	0.006	0.0961935	1	15694.4	12018.7
COG0014	29	0.006	0.0961935	1	9638.6	7859.5
COG0013	30	0.006	0.0961935	1	12245.2	10622.5
COG0169	29	0.006	0.0961935	1	13504.8	10630.2
COG1162	29	0.006	0.0961935	1	9965.8	9074
COG1091	29	0.006	0.0961935	1	12929.4	10285.2
COG0799	29	0.006	0.0961935	1	10762	9133.83
COG0319	29	0.006	0.0961935	1	10790	9363.5
COG0172	28	0.006	0.0961935	1	11390	10085
COG1197	29	0.006	0.0961935	1	10998	9677.5
COG0816	30	0.006	0.0961935	1	10398	8997
COG0812	29	0.006	0.0961935	1	10767	9594
COG0366	30	0.006	0.0961935	1	31729	23937.3
COG5423	29	0.006	0.0961935	1	1444.4	523.667
COG0502	29	0.006	0.0961935	1	11227.4	8728
COG0292	29	0.006	0.0961935	1	10778.2	9365.17
COG0124	29	0.006	0.0961935	1	11127.8	9617.17
COG0126	29	0.006	0.0961935	1	10806	9393
COG0707	29	0.006	0.0961935	1	13971	12135.7
COG0253	29	0.006	0.0961935	1	10677.6	7965.33
COG0703	29	0.006	0.0961935	1	12256.8	9266.17
COG0250	29	0.006	0.0961935	1	16025.4	12365.5
COG1887	29	0.006	0.0961935	1	4766	2631.83
COG1866	29	0.006	0.0961935	1	5913.6	4147.5
COG1640	30	0.006	0.0961935	1	9179	6889.17
COG0353	29	0.006	0.0961935	1	10809.6	9369.83
COG1521	28	0.007	0.0975421	1	9934.6	8029.33
COG3023	30	0.007	0.0975421	1	9204.8	6429.17
COG0532	29	0.007	0.0975421	1	10746	9413.33
COG1066	29	0.007	0.0975421	1	11195.8	9574.33
COG1466	29	0.007	0.0975421	1	10725.4	9346.33
COG1606	28	0.007	0.0975421	1	3283.2	2471
COG1477	29	0.007	0.0975421	1	11296.4	9537.67
COG1106	28	0.007	0.0975421	1	4477.8	2149.33
COG1443	29	0.007	0.0975421	1	4204.6	3151.5
COG3934	30	0.007	0.0975421	1	750.4	432.833
COG0505	29	0.007	0.0975421	1	10880.8	8965.17
COG4219	30	0.007	0.0975421	1	11777.6	7528
COG1483	28	0.007	0.0975421	1	574.2	329.167
COG1636	29	0.007	0.0975421	1	4075.4	2834.83
COG4826	29	0.007	0.0975421	1	1894.2	1307.5
COG3773	29	0.007	0.0975421	1	6944.6	4037.33
COG0261	29	0.007	0.0975421	1	10759.6	9332.83
COG0681	29	0.007	0.0975421	1	18128.6	14123.3
COG0514	29	0.007	0.0975421	1	16923.8	13083.8
COG0197	29	0.007	0.0975421	1	10788.6	9362.67
COG1922	29	0.007	0.0975421	1	7129	5316.83
COG0030	29	0.007	0.0975421	1	12162	10215
COG5492	29	0.007	0.0975421	1	7616.4	5341.33
COG0336	29	0.007	0.0975421	1	10824.8	9416.5
COG0019	29	0.007	0.0975421	1	20438.2	15650
COG0016	29	0.007	0.0975421	1	10771.8	9349.17
COG0495	29	0.007	0.0975421	1	10970.6	9427.5
COG2314	29	0.007	0.0975421	1	1443	1000.17
COG0287	29	0.007	0.0975421	1	10249.4	8008.83
COG0228	29	0.007	0.0975421	1	10772.4	9358.83
COG2081	28	0.007	0.0975421	1	11053	9025.67
COG0563	30	0.007	0.0975421	1	13618.2	11952.8
COG1088	29	0.007	0.0975421	1	10853.2	8429
COG0592	29	0.007	0.0975421	1	11033.4	9512.17
COG2198	28	0.007	0.0975421	1	2575.4	1776.33
COG0698	28	0.007	0.0975421	1	11174.2	9141
COG3568	28	0.007	0.0975421	1	17451.8	12335
COG0743	29	0.007	0.0975421	1	9689.8	8068
COG0357	29	0.007	0.0975421	1	10577.4	9309.67
COG0137	29	0.007	0.0975421	1	10327	7923.17
COG1396	28	0.007	0.0975421	1	35708.6	23001.5
COG0712	29	0.007	0.0975421	1	10152.2	8148.5
COG1253	29	0.008	0.1008	1	23584	20676.8
COG0445	29	0.008	0.1008	1	9902.6	8229.17
COG0256	29	0.008	0.1008	1	10783.2	9353.33
COG0244	29	0.008	0.1008	1	10598.4	9332.83
COG0246	29	0.008	0.1008	1	6679.8	4775
COG0407	29	0.008	0.1008	1	15002.8	10201.7
COG0088	29	0.008	0.1008	1	10775.2	9360.83
COG1045	29	0.008	0.1008	1	17460.2	13971.8
COG4974	29	0.008	0.1008	1	119036	83069.5
COG0185	29	0.008	0.1008	1	10753.4	9310
COG0528	29	0.008	0.1008	1	10969.6	9551.33
COG0149	29	0.008	0.1008	1	11307.6	9702.17
COG0207	29	0.008	0.1008	1	8548.4	7077.83
COG2730	29	0.008	0.1008	1	9907.8	7018
COG0233	29	0.008	0.1008	1	10790.6	9368
COG1010	29	0.008	0.1008	1	4062.8	3086.67
COG0164	29	0.008	0.1008	1	10660.6	9358
COG0820	29	0.008	0.1008	1	11710.2	9836.67
COG4677	28	0.008	0.1008	1	3320	2349.33
COG0222	29	0.008	0.1008	1	10847	9418.83
COG0227	29	0.008	0.1008	1	10619.8	9308.67
COG1570	29	0.008	0.1008	1	10471.4	9263.17
COG0481	29	0.008	0.1008	1	10624	9319
COG2362	28	0.008	0.1008	1	1198.8	710.833
COG2253	28	0.008	0.1008	1	3819.6	2853.33
COG0769	29	0.008	0.1008	1	14320.2	12462.3
COG0768	29	0.008	0.1008	1	29447	24878.8
COG0102	29	0.008	0.1008	1	10932	9513.67
COG5190	29	0.008	0.1008	1	186.4	34
COG2510	28	0.008	0.1008	1	7733	6295.33
COG0575	29	0.008	0.1008	1	11032.2	9479.17
COG3070	29	0.008	0.1008	1	3045.8	2378.17
COG2074	30	0.008	0.1008	1	297.4	65.1667
COG2274	28	0.008	0.1008	1	15509.8	12437
COG0078	29	0.009	0.105939	1	11978.8	9215.17
COG1381	29	0.009	0.105939	1	10623.6	9144
COG2003	29	0.009	0.105939	1	13448.4	10446.2
COG0089	29	0.009	0.105939	1	10789.2	9362
COG0040	28	0.009	0.105939	1	10122.6	7548.83
COG0504	29	0.009	0.105939	1	11021.8	9421.17
COG0195	29	0.009	0.105939	1	10785.6	9361.67
COG2211	29	0.009	0.105939	1	20583.8	13430.5
COG1563	29	0.009	0.105939	1	705	361
COG0141	28	0.009	0.105939	1	10440.4	7682
COG1748	29	0.009	0.105939	1	7130.8	5716.67
COG0305	29	0.009	0.105939	1	13565	11376
COG0493	29	0.009	0.105939	1	21729.8	16274.8
COG1541	29	0.009	0.105939	1	12330.6	8483.5
COG0480	28	0.009	0.105939	1	23586.6	18725.7
COG1968	29	0.009	0.105939	1	11381	9859.5
COG1185	29	0.009	0.105939	1	10815.4	9344.83
COG1214	29	0.009	0.105939	1	10608.6	9287.17
COG0776	29	0.009	0.105939	1	30440	24526.8
COG0771	29	0.009	0.105939	1	10862	9393.67
COG0597	29	0.009	0.105939	1	12825.4	10818
COG0180	29	0.009	0.105939	1	11418.8	9804.33
COG0188	29	0.009	0.105939	1	19746	16436.7
COG0359	29	0.009	0.105939	1	10783.2	9353.33
COG1898	29	0.009	0.105939	1	12563	9159.5
COG2872	28	0.01	0.110993	1	1923.2	1122.83
COG3363	28	0.01	0.110993	1	1982.6	821.167
COG1552	27	0.01	0.110993	1	4.4	0
COG1609	28	0.01	0.110993	1	61099.2	43800.5
COG1702	28.5	0.01	0.110993	1	10581.6	9345.17
COG0098	29	0.01	0.110993	1	10602.6	9267.17
COG0090	29	0.01	0.110993	1	10774.6	9352.33
COG0073	28	0.01	0.110993	1	6184.8	4335.83
COG1074	29	0.01	0.110993	1	11334.4	9205.5
COG4989	28	0.01	0.110993	1	2231.8	1385.5
COG0063	28	0.01	0.110993	1	10469	9284.33
COG0186	28	0.01	0.110993	1	10438.4	9282.83
COG2160	28	0.01	0.110993	1	3163.8	2294.5
COG1930	28.5	0.01	0.110993	1	976.8	475.667
COG0190	28	0.01	0.110993	1	11880.4	10101.5
COG5295	28	0.01	0.110993	1	224.4	441.333
COG0151	28	0.01	0.110993	1	11091.8	9349.67
COG1313	28	0.01	0.110993	1	2093.2	1345.17
COG1198	28	0.01	0.110993	1	11243.6	9805.83
COG0573	28	0.01	0.110993	1	9873.4	8150.67
COG0348	29	0.01	0.110993	1	10721.4	8113.83
COG0340	29	0.01	0.110993	1	11185.4	9527.5
COG0632	29	0.01	0.110993	1	10743.2	9343
COG2264	29	0.011	0.11743	1	9716	7991.67
COG0679	28	0.011	0.11743	1	11311	8867.67
COG1070	28	0.011	0.11743	1	19422.8	12742
COG1470	28	0.011	0.11743	1	1486	939.833
COG0065	28	0.011	0.11743	1	11435	8492
COG1057	28	0.011	0.11743	1	10770.6	9348.67
COG0468	28	0.011	0.11743	1	12235.6	10553.5
COG0682	28	0.011	0.11743	1	12853.2	10804.7
COG0217	29	0.011	0.11743	1	11229.8	9704
COG0029	28	0.011	0.11743	1	9558.6	7468.5
COG0118	28	0.011	0.11743	1	10400	7583
COG0056	29	0.011	0.11743	1	10545.8	8418.83
COG4887	28	0.011	0.11743	1	793	496.333
COG0299	28	0.011	0.11743	1	10551.2	8997.67
COG0345	28	0.011	0.11743	1	11392.2	9272.33
COG0342	28	0.011	0.11743	1	10493.8	8698.83
COG1092	28	0.012	0.12311	1	12755.6	9228.33
COG1387	28	0.012	0.12311	1	9011	4970.5
COG0254	29	0.012	0.12311	1	10986.6	9642.5
COG0086	28	0.012	0.12311	1	11226.2	9793.33
COG2755	28	0.012	0.12311	1	38858.4	29261
COG5587	28	0.012	0.12311	1	4368.4	3028.83
COG4198	28	0.012	0.12311	1	5613.4	4296
COG0034	29	0.012	0.12311	1	13044.8	10442.7
COG0339	28	0.012	0.12311	1	9370.6	7587.5
COG1160	29	0.012	0.12311	1	14785.8	11737.7
COG0367	28	0.012	0.12311	1	14784.8	10540.5
COG0107	28	0.012	0.12311	1	10469.4	7636.17
COG0106	28	0.012	0.12311	1	10201.4	7617.33
COG4121	28	0.012	0.12311	1	3671.6	2460.17
COG2337	28	0.012	0.12311	1	8371.2	5480.5
COG0289	28	0.012	0.12311	1	10854.8	8874.67
COG0284	28	0.012	0.12311	1	10349	9349.5
COG1879	28	0.013	0.126411	1	25085.2	16542.3
COG1476	28	0.013	0.126411	1	33004.4	21271.5
COG0655	28	0.013	0.126411	1	20884.4	14822
COG1559	28	0.013	0.126411	1	10448.8	9250.67
COG2255	28	0.013	0.126411	1	10814	9540
COG1315	27	0.013	0.126411	1	1834.2	1117
COG1109	28	0.013	0.126411	1	26032.4	22578.5
COG0079	28	0.013	0.126411	1	21175.4	17043.5
COG1820	28	0.013	0.126411	1	7118	5399.5
COG0061	29	0.013	0.126411	1	11138.8	9734.17
COG5244	28	0.013	0.126411	1	54.4	15.5
COG0042	28	0.013	0.126411	1	15746.8	12979.2
COG3959	28	0.013	0.126411	1	6271	3752.5
COG0211	29	0.013	0.126411	1	10673	9317.33
COG2607	28	0.013	0.126411	1	4642.2	3144.33
COG0333	28	0.013	0.126411	1	10116.4	8309.33
COG0166	28	0.013	0.126411	1	11329	9466.33
COG2413	27	0.013	0.126411	1	283.4	60.6667
COG4227	28	0.013	0.126411	1	4556.8	2442.67
COG0103	28	0.013	0.126411	1	10724.2	9454.5
COG0581	28	0.013	0.126411	1	9966.6	8244.67
COG4951	29	0.013	0.126411	1	869	276
COG0128	29	0.013	0.126411	1	11206.6	9110.17
COG0286	28	0.013	0.126411	1	21984	17628.2
COG3705	28	0.014	0.128061	1	4766.8	3278.67
COG0735	28	0.014	0.128061	1	25412.2	21522.3
COG1297	28	0.014	0.128061	1	5335.4	4131
COG2200	27	0.014	0.128061	1	24696.6	17398.7
COG1270	28	0.014	0.128061	1	5104.6	3982.17
COG3937	28	0.014	0.128061	1	1073.4	567
COG0691	29	0.014	0.128061	1	10816.4	9348.67
COG3176	28	0.014	0.128061	1	4599.8	3796.17
COG0041	28	0.014	0.128061	1	10627.8	9304.33
COG3958	28	0.014	0.128061	1	6350.6	3778.67
COG2217	28	0.014	0.128061	1	34170	29033.3
COG4026	28	0.014	0.128061	1	67.4	30.5
COG4277	28	0.014	0.128061	1	4364.8	3237.83
COG2148	28	0.014	0.128061	1	25770	19315.3
COG3201	28	0.014	0.128061	1	4348.2	3449.83
COG1015	27	0.014	0.128061	1	3006.6	1764.83
COG0781	28	0.014	0.128061	1	11230.8	9770.67
COG2317	28	0.014	0.128061	1	1831.6	1296.33
COG4225	28	0.014	0.128061	1	8479.6	4349.83
COG0223	28	0.014	0.128061	1	13855	11705.8
COG0220	29	0.014	0.128061	1	9978.8	8472.17
COG1501	28	0.014	0.128061	1	13848.2	8039.5
COG3118	28	0.014	0.128061	1	29945.2	24319.2
COG3695	28	0.014	0.128061	1	4854.8	3370.67
COG0368	28	0.014	0.128061	1	5493.8	4308.83
COG0615	28	0.014	0.128061	1	2270.2	1182.67
COG3064	28	0.014	0.128061	1	6639	5889.33
COG3822	27	0.014	0.128061	1	821.8	310
COG0139	28	0.014	0.128061	1	10203	7572
COG0381	28	0.015	0.131817	1	11454.8	9038.83
COG0436	28	0.015	0.131817	1	45507.6	35633.3
COG4099	28	0.015	0.131817	1	3831	2375.83
COG1385	28	0.015	0.131817	1	11140.8	9373.67
COG2385	27	0.015	0.131817	1	6055.6	4767.17
COG0337	28	0.015	0.131817	1	11637	9631.83
COG2262	27.5	0.015	0.131817	1	10578.8	9303.5
COG0428	28	0.015	0.131817	1	8821.6	7064.67
COG2137	28	0.015	0.131817	1	8902.6	7954.83
COG1523	28	0.015	0.131817	1	9480.6	7454.5
COG3505	28	0.015	0.131817	1	20120	13292.5
COG4332	28	0.015	0.131817	1	726.6	250.833
COG0082	28	0.015	0.131817	1	10522.4	8682.33
COG0669	28	0.015	0.131817	1	10772.6	9442.67
COG0685	28	0.015	0.131817	1	11349	8719.17
COG1175	28	0.015	0.131817	1	42674.4	24636.2
COG3459	28	0.015	0.131817	1	3631.6	2525
COG4804	28	0.015	0.131817	1	8853.4	4978.5
COG0635	28	0.015	0.131817	1	17057	14889
COG2073	27	0.015	0.131817	1	3089.6	2246.67
COG3965	28	0.016	0.136841	1	575.8	194
COG3457	28	0.016	0.136841	1	463.4	686.5
COG1859	27	0.016	0.136841	1	1084.6	667.667
COG2242	28	0.016	0.136841	1	4244.8	3240.83
COG1043	28	0.016	0.136841	1	7457.8	6644.67
COG3581	28	0.016	0.136841	1	2960.2	1550.67
COG0469	28	0.016	0.136841	1	11105.6	9215
COG1797	28	0.016	0.136841	1	4920	3845
COG2155	27	0.016	0.136841	1	1892.4	844.833
COG1785	28	0.016	0.136841	1	4484.4	3039.33
COG0796	28	0.016	0.136841	1	10012.4	9102.83
COG0178	28	0.016	0.136841	1	20340	17130.8
COG3864	28	0.016	0.136841	1	2333.8	1386.17
COG2406	28	0.016	0.136841	1	432.2	129
COG4712	28	0.017	0.142133	1	472.2	110.333
COG0732	27	0.017	0.142133	1	14972	11392.7
COG3746	28	0.017	0.142133	1	3474.4	2548.67
COG0630	27	0.017	0.142133	1	917	414
COG0540	28	0.017	0.142133	1	10846	9592.5
COG3044	27	0.017	0.142133	1	1603.8	837.833
COG1961	27	0.017	0.142133	1	44859.6	27906.2
COG3804	28	0.017	0.142133	1	1470.4	900
COG0745	28	0.017	0.142133	1	166223	126472
COG3815	28	0.017	0.142133	1	387.8	156
COG0352	28	0.017	0.142133	1	15704.2	12503.7
COG0131	28	0.017	0.142133	1	10073.8	7474.33
COG2747	27	0.018	0.146123	1	1256.2	820.667
COG0395	28	0.018	0.146123	1	59779.6	28585
COG0245	28	0.018	0.146123	1	9605.6	8458.17
COG1131	28	0.018	0.146123	1	84732.4	68258.3
COG0692	28	0.018	0.146123	1	8610.8	7164.5
COG3177	28	0.018	0.146123	1	13179.8	11026
COG0309	27	0.018	0.146123	1	3811	2833.67
COG0231	28	0.018	0.146123	1	11811	10364.8
COG1014	27	0.018	0.146123	1	11757.8	8185
COG0791	28	0.018	0.146123	1	22334.6	18951.8
COG2082	28	0.018	0.146123	1	3943.4	2958.67
COG0576	28	0.018	0.146123	1	10831.2	9485.83
COG5421	28	0.018	0.146123	1	3804.8	2726.67
COG2456	27	0.018	0.146123	1	355.4	207.167
COG0344	28	0.018	0.146123	1	9057.4	6927.17
COG1653	28	0.018	0.146123	1	66624.4	32419
COG5018	28	0.019	0.151762	1	1353.4	768.333
COG2825	28	0.019	0.151762	1	11427	9179.33
COG0853	27	0.019	0.151762	1	6494	5464.5
COG3888	28	0.019	0.151762	1	54.2	15.3333
COG1149	27	0.019	0.151762	1	8777.4	5457.67
COG0836	28	0.019	0.151762	1	9789.8	7877.33
COG2088	27	0.019	0.151762	1	4063.8	2141.33
COG2509	28	0.019	0.151762	1	9027.8	6300.17
COG1078	28	0.019	0.151762	1	2805.6	2264
COG0255	28	0.02	0.1575	1	9096.2	7934.17
COG0193	27	0.02	0.1575	1	10847.8	9587.33
COG1803	27	0.02	0.1575	1	4697	2479.17
COG1489	27	0.02	0.1575	1	2525.6	1894.33
COG2156	27	0.02	0.1575	1	5553.8	3994.33
COG3854	27	0.02	0.1575	1	2124.8	891.833
COG3119	27	0.02	0.1575	1	36810	24478.3
COG3247	28	0.02	0.1575	1	7055	4510.5
COG1873	27	0.021	0.163078	1	2138.2	1155.33
COG3344	27	0.021	0.163078	1	14918.6	10261.5
COG0696	28	0.021	0.163078	1	7737.4	5425.67
COG1484	28	0.021	0.163078	1	27740.2	21782.5
COG0062	28	0.021	0.163078	1	3302.4	2211.33
COG4728	27	0.021	0.163078	1	2243.4	1597
COG4869	27	0.021	0.163078	1	1929.6	934.667
COG5119	27	0.021	0.163078	1	100.4	46
COG0334	27	0.022	0.167928	1	14552.2	12369.7
COG2006	27	0.022	0.167928	1	3222.8	2034.5
COG1618	27	0.022	0.167928	1	269.6	170.833
COG4880	27	0.022	0.167928	1	1170.8	702
COG1342	27	0.022	0.167928	1	1816.6	908.167
COG0613	27	0.022	0.167928	1	9178.6	6079.33
COG1083	27	0.022	0.167928	1	3411.8	1731.17
COG4882	27	0.022	0.167928	1	177.6	52.5
COG3533	27	0.022	0.167928	1	10847.8	6942.67
COG0396	27	0.022	0.167928	1	8681	7755.33
COG0538	27	0.023	0.172616	1	7246.2	5223.83
COG3295	27	0.023	0.172616	1	2333.2	1372.83
COG1482	27	0.023	0.172616	1	7898.6	6237.17
COG1925	27	0.023	0.172616	1	13508.2	8638.67
COG0216	28	0.023	0.172616	1	11231.8	9861.5
COG0482	28	0.023	0.172616	1	13937.6	11058.8
COG0569	27	0.023	0.172616	1	19087.2	16162.5
COG4591	28	0.023	0.172616	1	43736.4	35837
COG5658	27	0.023	0.172616	1	1621	845.667
COG1533	27	0.023	0.172616	1	8887.6	6322.17
COG2265	27	0.024	0.177149	1	17081.8	14034.3
COG1853	28	0.024	0.177149	1	19892.2	14517.7
COG4747	27	0.024	0.177149	1	4025	2221.67
COG1936	27	0.024	0.177149	1	287	63.6667
COG3546	27	0.024	0.177149	1	4390.6	2418.33
COG3894	27	0.024	0.177149	1	2472.4	1699.67
COG0530	27	0.024	0.177149	1	5784.6	4746.5
COG0761	27	0.024	0.177149	1	9518.8	7913.5
COG3874	28	0.024	0.177149	1	3032.2	2071.33
COG4468	27	0.024	0.177149	1	2202	980.5
COG1444	27	0.025	0.17892	1	968.6	358.167
COG3183	27	0.025	0.17892	1	920.4	610.5
COG0693	27	0.025	0.17892	1	15372.2	13502
COG1453	27	0.025	0.17892	1	6606.2	3607
COG4408	27	0.025	0.17892	1	43.2	15.1667
COG2512	27	0.025	0.17892	1	175.2	79.5
COG4512	27	0.025	0.17892	1	1371.8	677.667
COG0191	27	0.025	0.17892	1	13843.2	10551.8
COG1496	27	0.025	0.17892	1	7935.2	6546.33
COG0023	27	0.025	0.17892	1	3716.6	2649.83
COG3760	27	0.025	0.17892	1	3233.6	1778.83
COG5548	27	0.025	0.17892	1	96.8	42.6667
COG1379	27	0.025	0.17892	1	1030.8	619
COG3669	27	0.025	0.17892	1	17632.2	11980.2
COG5009	27	0.025	0.17892	1	10322.8	8740.17
COG4821	27	0.025	0.17892	1	823.8	353.167
COG2333	27	0.025	0.17892	1	9889.8	8098.5
COG0136	27	0.025	0.17892	1	11726.6	10218.7
COG3537	27	0.025	0.17892	1	15213	9027.83
COG2268	27	0.026	0.184307	1	4844.8	3484.67
COG4767	27	0.026	0.184307	1	5142	3321
COG1906	27	0.026	0.184307	1	323.4	189.5
COG4753	27	0.026	0.184307	1	35648.2	14342.5
COG4809	27	0.026	0.184307	1	64	19.8333
COG0351	27	0.026	0.184307	1	10867.2	9345.33
COG4577	27	0.027	0.189	1	7657	4929.83
COG0471	27	0.027	0.189	1	11223.2	9474
COG3640	27	0.027	0.189	1	1528.8	953.5
COG3881	27	0.027	0.189	1	534.6	398.167
COG1813	27	0.027	0.189	1	4854	3269.67
COG3307	26	0.027	0.189	1	13662.6	11062.3
COG1180	27	0.027	0.189	1	14588.2	9180.17
COG3947	27	0.027	0.189	1	1750.6	906.5
COG0724	26	0.028	0.194177	1	5967.2	4332.67
COG1418	27	0.028	0.194177	1	11890.2	9105.33
COG4403	27	0.028	0.194177	1	2237.6	1438
COG0038	26	0.028	0.194177	1	13490.4	11154
COG0144	27	0.028	0.194177	1	16002.2	13368
COG1895	27	0.028	0.194177	1	937.6	344.167
COG0739	27	0.029	0.198344	1	41406.6	31851.3
COG4552	27	0.029	0.198344	1	3853.8	2629
COG3294	27	0.029	0.198344	1	710.4	222.333
COG1903	27	0.029	0.198344	1	3123.6	2139.83
COG1454	27	0.029	0.198344	1	18191.8	12593.7
COG5279	27	0.029	0.198344	1	3811.6	1824.83
COG1783	26	0.029	0.198344	1	1061.4	559.833
COG5017	27	0.029	0.198344	1	275.6	142.333
COG3620	27	0.029	0.198344	1	8427.6	6077
COG2876	27	0.03	0.203318	1	8386	6211.17
COG0653	27	0.03	0.203318	1	11550	10191.8
COG2832	26	0.03	0.203318	1	4301.8	3329.83
COG3467	27	0.03	0.203318	1	8084.4	6568.67
COG2811	24	0.03	0.203318	1	0.6	0
COG4154	27	0.03	0.203318	1	1365.8	695.667
COG0416	27	0.031	0.20883	1	8474.8	6979.17
COG1022	27	0.031	0.20883	1	14959	12496.2
COG2378	27	0.031	0.20883	1	20744.4	16386
COG1896	27	0.031	0.20883	1	4798.4	2923.67
COG1874	27	0.032	0.214919	1	10775.8	5992.17
COG3449	26	0.032	0.214919	1	1588	978.167
COG3603	27	0.033	0.219656	1	578.8	260.667
COG0719	26	0.033	0.219656	1	15933.8	14386.7
COG4211	26	0.033	0.219656	1	1162	452.833
COG2221	26	0.033	0.219656	1	8307.4	4788.67
COG2216	27	0.033	0.219656	1	5629.4	3979.67
COG3919	26	0.033	0.219656	1	1418.6	1941.5
COG2109	27	0.034	0.224641	1	6041.4	4689.67
COG2158	27	0.034	0.224641	1	589	239.5
COG1591	26	0.034	0.224641	1	16.8	7
COG3090	26	0.034	0.224641	1	9262.2	6821.83
COG3498	26	0.034	0.224641	1	616	369.333
COG1001	27	0.035	0.229553	1	3580	2358.5
COG2099	27	0.035	0.229553	1	3072	2202.17
COG3212	26	0.035	0.229553	1	2510.2	1856.5
COG1691	27	0.035	0.229553	1	3220.2	2417.33
COG2839	26	0.035	0.229553	1	2277.4	1223
COG3412	26	0.036	0.234393	1	493	658
COG3883	26	0.036	0.234393	1	1627.6	1027
COG0322	26	0.036	0.234393	1	13136.8	11293.5
COG3043	26	0.036	0.234393	1	510.8	319.833
COG1211	26	0.036	0.234393	1	10743.4	9334.33
COG2932	26	0.037	0.238474	1	6863.4	5306.67
COG3408	26	0.037	0.238474	1	10297.2	7376.83
COG0205	27	0.037	0.238474	1	17287.6	12559.3
COG2946	26	0.037	0.238474	1	2196.2	1016.17
COG4884	26.5	0.037	0.238474	1	7.8	1.33333
COG0750	26	0.037	0.238474	1	11700	10225.7
COG1087	27	0.037	0.238474	1	11653	10049
COG2873	26	0.038	0.241784	1	14034.4	9932.67
COG0642	26	0.038	0.241784	1	227118	167413
COG2815	26	0.038	0.241784	1	4909.6	4072
COG3345	26	0.038	0.241784	1	13741.8	8971.83
COG3401	26	0.038	0.241784	1	1608.4	1112
COG2894	26	0.038	0.241784	1	4054.4	2819.5
COG0008	26	0.038	0.241784	1	23641.4	20238
COG1080	26	0.038	0.241784	1	6901.4	5445.17
COG4624	26	0.038	0.241784	1	10279.6	5074.5
COG5305	26	0.039	0.246394	1	1801.8	1178.83
COG0267	26	0.039	0.246394	1	10222.8	8928.5
COG3944	26	0.039	0.246394	1	3583	2357.17
COG0116	27	0.039	0.246394	1	6280.8	5728.33
COG4862	26	0.039	0.246394	1	1896.4	936.167
COG1674	26	0.04	0.249192	1	15793	13646.5
COG4422	26	0.04	0.249192	1	4057	2339.83
COG5362	26	0.04	0.249192	1	80.2	41
COG4573	26	0.04	0.249192	1	369.4	194.333
COG3431	26	0.04	0.249192	1	298.2	153.833
COG2373	26	0.04	0.249192	1	6488.8	5432.67
COG1188	26	0.04	0.249192	1	8438.4	7164
COG0574	26	0.04	0.249192	1	15896.8	13642.8
COG2843	26	0.04	0.249192	1	6673.6	4993.83
COG1583	26	0.04	0.249192	1	1316.6	908.5
COG0423	26	0.041	0.251913	1	6229.8	4514.67
COG1264	26	0.041	0.251913	1	2073	1214
COG5340	26	0.041	0.251913	1	4065.8	3099.67
COG1900	26	0.041	0.251913	1	255	171.167
COG2179	26	0.041	0.251913	1	2355.6	1125
COG3948	26	0.041	0.251913	1	612.6	369.833
COG1544	26	0.041	0.251913	1	11366.6	9891.67
COG1486	26	0.041	0.251913	1	3396.8	2089.17
COG1218	26	0.041	0.251913	1	5500.6	4133.17
COG4912	26	0.041	0.251913	1	5346.6	3908.67
COG1433	26	0.042	0.255948	1	4675.8	3464
COG3973	26	0.042	0.255948	1	4107.2	3012.17
COG3774	26	0.042	0.255948	1	4570.2	3213.83
COG2374	26	0.042	0.255948	1	5076.6	4320.33
COG0542	26	0.042	0.255948	1	26713.6	23237.2
COG2740	26	0.042	0.255948	1	5152	4477.5
COG1060	26	0.043	0.25852	1	12525.2	9569.83
COG4396	26	0.043	0.25852	1	200.4	76
COG2964	26	0.043	0.25852	1	2330.8	1034.33
COG2430	25	0.043	0.25852	1	0	2.33333
COG0017	26	0.043	0.25852	1	7809.2	5883.83
COG1110	26	0.043	0.25852	1	304.6	72.6667
COG4915	26	0.043	0.25852	1	850.6	300.5
COG1349	26	0.043	0.25852	1	17648.8	13353.2
COG3538	26	0.043	0.25852	1	3870.2	2081
COG0610	26	0.043	0.25852	1	8592	7667.83
COG0656	26	0.044	0.261718	1	14839.4	11230
COG1272	26	0.044	0.261718	1	6261.4	5292.67
COG1776	26	0.044	0.261718	1	3102	1769.83
COG1435	26	0.044	0.261718	1	5578.6	5107.33
COG2014	26	0.044	0.261718	1	867.8	614.833
COG1423	25.5	0.044	0.261718	1	24.4	15
COG1686	26	0.044	0.261718	1	16816.8	12062
COG2052	26	0.044	0.261718	1	1869	1156.17
COG4716	26	0.045	0.26625	1	2536.6	1570.83
COG5011	26	0.045	0.26625	1	2888.6	1883.33
COG0015	26	0.045	0.26625	1	11837.8	10419
COG0171	26	0.045	0.26625	1	11681.4	10166.7
COG1841	26	0.046	0.269317	1	9904.4	8977.67
COG0422	26	0.046	0.269317	1	9217	7275.67
COG3862	26	0.046	0.269317	1	2039.8	965.333
COG0044	26	0.046	0.269317	1	17575.8	14777.7
COG4878	26	0.046	0.269317	1	95.4	38.8333
COG5652	26	0.046	0.269317	1	3560.2	2600.5
COG1363	26	0.046	0.269317	1	6003.2	4374.17
COG4285	25.5	0.046	0.269317	1	84.6	27.8333
COG3623	26	0.047	0.273738	1	621.8	296.5
COG2971	26	0.047	0.273738	1	4954.6	3842.83
COG1492	26	0.047	0.273738	1	5695.8	4818.17
COG5522	26	0.047	0.273738	1	226.4	721.167
COG1627	25.5	0.048	0.278475	1	23.6	3.66667
COG3231	26	0.048	0.278475	1	508.2	281.167
COG4111	26	0.048	0.278475	1	2313.8	1500.17
COG0737	26	0.049	0.282809	1	13243	11632.7
COG1144	26	0.049	0.282809	1	1137.8	853.833
COG1787	26	0.049	0.282809	1	597	338
COG3331	26	0.049	0.282809	1	1889.4	846.667
COG3933	25	0.05	0.285632	1	505.8	329.667
COG1235	26	0.05	0.285632	1	12826.4	10837.3
COG3882	26	0.05	0.285632	1	1486.4	1010.83
COG1970	26	0.05	0.285632	1	9248.2	8423.17
COG0456	25	0.05	0.285632	1	60986.4	47932
COG0648	26	0.05	0.285632	1	6119.6	4070.5
COG5550	25.5	0.05	0.285632	1	98.2	46.1667
COG3250	26	0.05	0.285632	1	41891.8	22114
COG1285	26	0.051	0.289864	1	8175.2	6894.67
COG1013	25	0.051	0.289864	1	12039.6	9465.5
COG5474	25.5	0.051	0.289864	1	106.2	57.5
COG1737	26	0.051	0.289864	1	12539.2	8849.67
COG1158	26	0.052	0.294425	1	9916.8	8681.83
COG5433	26	0.052	0.294425	1	3140.6	2371.17
COG4845	26	0.052	0.294425	1	4663.4	2250.17
COG2738	26	0.053	0.298952	1	5104.8	3390.33
COG3950	26	0.053	0.298952	1	2607.2	2011.67
COG0475	26	0.053	0.298952	1	18427	14103.5
COG5494	25	0.054	0.303445	1	3.6	12.5
COG2405	26	0.054	0.303445	1	638	330.333
COG0794	25	0.054	0.303445	1	7732.8	6332.33
COG3968	26	0.055	0.308289	1	6541.2	4037.5
COG0595	25	0.055	0.308289	1	7082.8	6175.17
COG1490	25	0.056	0.312719	1	8724	7851.33
COG3635	25	0.056	0.312719	1	2309.4	1495
COG0474	26	0.056	0.312719	1	17610	13652
COG5418	25	0.057	0.317906	1	242.8	165.833
COG1221	25	0.058	0.32148	1	1182	791
COG1337	25.5	0.058	0.32148	1	2072	1738
COG2315	26	0.058	0.32148	1	6710.6	4448.17
COG1683	25	0.058	0.32148	1	2050.8	1617.67
COG5434	26	0.058	0.32148	1	13655.4	8982
COG1096	25	0.059	0.325009	1	12	5.33333
COG1851	25	0.059	0.325009	1	2.4	1
COG5593	26	0.059	0.325009	1	305.2	82
COG1439	25	0.059	0.325009	1	278.6	62.3333
COG4071	25.5	0.059	0.325009	1	22.2	3.5
COG5566	25	0.06	0.328897	1	685.4	259.667
COG1364	25	0.06	0.328897	1	7359.2	5592.33
COG1431	25	0.06	0.328897	1	680.6	515.333
COG0606	25	0.06	0.328897	1	10971.6	9648.17
COG4713	25	0.061	0.333154	1	862.4	310.167
COG3525	25	0.061	0.333154	1	18369.8	11266.5
COG1641	25	0.061	0.333154	1	3178.2	2764
COG4209	25	0.062	0.336153	1	18883.6	4893
COG2893	25	0.062	0.336153	1	6272.8	4526.5
COG2882	25	0.062	0.336153	1	1641.4	1234.5
COG4289	25	0.062	0.336153	1	3107.4	1525.83
COG1869	25	0.062	0.336153	1	830.6	518.5
COG3395	25	0.062	0.336153	1	2586.8	1791.5
COG0711	25	0.063	0.339926	1	13592	10776.2
COG3481	25	0.063	0.339926	1	3688	2354.33
COG4725	25	0.063	0.339926	1	1459.6	525.5
COG0710	25	0.063	0.339926	1	2400.2	1789.83
COG1107	25	0.064	0.3408	1	91.4	50.6667
COG2239	25	0.064	0.3408	1	9526.4	8048.33
COG1120	25	0.064	0.3408	1	15983.2	14269.5
COG1694	25	0.064	0.3408	1	4372.4	3239
COG1011	25	0.064	0.3408	1	26717.6	21289
COG0757	25	0.064	0.3408	1	8326.4	6908.17
COG0554	25	0.064	0.3408	1	8939.4	7344.83
COG3661	25	0.064	0.3408	1	1760.6	1265.67
COG3697	25	0.064	0.3408	1	298.4	499.5
COG0379	25	0.064	0.3408	1	8880.8	7312
COG4734	25	0.064	0.3408	1	957.2	465.667
COG0500	25	0.065	0.344077	1	285.6	173.5
COG0039	25	0.065	0.344077	1	13698.8	11018
COG1546	25	0.065	0.344077	1	9171.8	7470.33
COG3858	25	0.065	0.344077	1	4227	2917.67
COG3561	25	0.065	0.344077	1	455.2	246.333
COG3018	25	0.066	0.346907	1	478.2	289.667
COG4228	25	0.066	0.346907	1	145.4	85
COG1102	25	0.066	0.346907	1	9662.6	3966.17
COG2309	25	0.066	0.346907	1	5076.2	4204.67
COG0557	25	0.066	0.346907	1	11400.8	10084
COG2426	25	0.066	0.346907	1	1685.8	834.167
COG2039	25	0.067	0.350106	1	1133.4	999.833
COG1004	25	0.067	0.350106	1	12578.8	10107.2
COG1189	25	0.067	0.350106	1	6457.8	5632.33
COG2190	25	0.067	0.350106	1	5009.2	2677.17
COG4608	25	0.067	0.350106	1	8592.6	6648.83
COG5578	25	0.068	0.351635	1	1968.4	832
COG4956	25	0.068	0.351635	1	1126.6	1808.67
COG2859	25	0.068	0.351635	1	3000.2	2328.67
COG1592	25	0.068	0.351635	1	12131	7531.5
COG0219	25	0.068	0.351635	1	6347	5486.67
COG0789	25	0.068	0.351635	1	47725	38348.5
COG3689	25	0.068	0.351635	1	1753.4	920
COG0551	25	0.068	0.351635	1	1904.4	1178.67
COG5239	25	0.068	0.351635	1	283.4	69.1667
COG1705	25	0.069	0.353132	1	6365	5464.67
COG4032	25	0.069	0.353132	1	235.8	168.333
COG3169	25	0.069	0.353132	1	3642.6	2565.5
COG4224	25	0.069	0.353132	1	2306.6	1264.67
COG4925	25	0.069	0.353132	1	1409.8	760
COG2407	25	0.069	0.353132	1	6755.6	2664.33
COG0002	25	0.069	0.353132	1	10424.8	7912.33
COG1699	25	0.069	0.353132	1	2484.8	1643.67
COG2990	25	0.069	0.353132	1	132.4	394.167
COG1679	25	0.07	0.356212	1	297.2	173.5
COG5026	25	0.07	0.356212	1	248.6	45.6667
COG3142	25	0.07	0.356212	1	4637	3232.17
COG5504	25	0.07	0.356212	1	457.2	266.333
COG0135	25	0.07	0.356212	1	8840.2	6865
COG3010	25	0.071	0.358851	1	2001.4	970
COG4186	25	0.071	0.358851	1	1600.6	959.833
COG4385	25	0.071	0.358851	1	612	368.833
COG0281	25	0.071	0.358851	1	12227.8	10643.3
COG0361	25	0.071	0.358851	1	11089.8	9864.83
COG4917	25	0.071	0.358851	1	1148.8	647.667
COG3721	25	0.072	0.361861	1	163.6	141
COG1134	25	0.072	0.361861	1	8792.6	6611.67
COG2768	25	0.072	0.361861	1	6022.8	2997.33
COG1924	25	0.072	0.361861	1	5586.8	4606.17
COG0618	25	0.072	0.361861	1	8628	7099.67
COG5135	25	0.073	0.362006	1	103	53.1667
COG3187	25	0.073	0.362006	1	4360	3147.5
COG1055	25	0.073	0.362006	1	8530.8	7434.33
COG3470	25	0.073	0.362006	1	206.8	718.5
COG1954	25	0.073	0.362006	1	1332.6	779.833
COG3049	25	0.073	0.362006	1	5276.8	1876.33
COG0176	25	0.073	0.362006	1	11641.6	9923.5
COG3499	25	0.073	0.362006	1	564.8	370
COG1237	25	0.073	0.362006	1	2796.8	2097.83
COG4936	25	0.073	0.362006	1	686.8	427.667
COG2865	25	0.073	0.362006	1	13247.2	8819.33
COG5546	25	0.073	0.362006	1	428.8	144.167
COG2721	25	0.074	0.362543	1	4742.2	3604
COG3378	25	0.074	0.362543	1	5338	3812.83
COG0420	25	0.074	0.362543	1	8381	7470
COG3619	25	0.074	0.362543	1	5400.6	4186.83
COG3299	25	0.074	0.362543	1	1474.8	887.667
COG0066	25	0.074	0.362543	1	10916.8	8280.83
COG1234	25	0.074	0.362543	1	10756.2	8976.17
COG4656	25	0.074	0.362543	1	6998.4	4580
COG2972	25	0.074	0.362543	1	24324.2	8608
COG0787	25	0.074	0.362543	1	12438.6	10948.7
COG1193	25	0.074	0.362543	1	8743.4	6894.17
COG5377	25	0.075	0.364251	1	1023.2	781
COG1151	25	0.075	0.364251	1	6571.2	4603.17
COG0850	25	0.075	0.364251	1	3396.6	2423.83
COG0306	25	0.075	0.364251	1	9195.6	7354.33
COG0375	25	0.075	0.364251	1	3327.4	2679.17
COG3645	25	0.075	0.364251	1	141	166.333
COG3254	25	0.075	0.364251	1	4423.6	2929.83
COG1405	25	0.075	0.364251	1	28.6	15.3333
COG2875	25	0.076	0.366323	1	4279.6	3556.33
COG5110	23.5	0.076	0.366323	1	0.2	28.1667
COG4739	25	0.076	0.366323	1	1577.2	682
COG3290	25	0.076	0.366323	1	10325.4	4399.5
COG1917	25	0.076	0.366323	1	21940.4	17423.5
COG1145	25	0.076	0.366323	1	293	207
COG4465	25	0.076	0.366323	1	1751.4	900
COG4542	25	0.077	0.369154	1	285	513.333
COG3355	25	0.077	0.369154	1	75.6	39.5
COG2243	25	0.077	0.369154	1	4618.4	3944.67
COG2364	25	0.077	0.369154	1	4378.2	2317.83
COG1437	25	0.077	0.369154	1	780	1248
COG4175	25	0.078	0.371559	1	2123.6	1413.67
COG1625	25	0.078	0.371559	1	2206.4	1463.67
COG1036	25	0.078	0.371559	1	407	211.167
COG1339	24.5	0.078	0.371559	1	42	19.5
COG1346	24.5	0.078	0.371559	1	5451.4	4098.5
COG1502	25	0.078	0.371559	1	21276.8	17840.5
COG5022	25	0.079	0.375922	1	13.8	159.667
COG4570	25	0.08	0.379873	1	772	373.667
COG4640	25	0.08	0.379873	1	1391.8	687.167
COG0165	25	0.081	0.383806	1	10863	8523.33
COG2060	25	0.081	0.383806	1	6328.4	4711.17
COG5413	24	0.082	0.386497	1	111.6	67.6667
COG2220	25	0.082	0.386497	1	16709.4	13334.7
COG1048	25	0.082	0.386497	1	11324.6	8934.83
COG1551	25	0.082	0.386497	1	3589.6	2545.17
COG5028	24.5	0.082	0.386497	1	138.4	97.1667
COG5192	24.5	0.083	0.389978	1	3.6	1.83333
COG5644	24	0.083	0.389978	1	3.4	1.33333
COG0800	25	0.083	0.389978	1	10921.2	8057.5
COG1402	25	0.084	0.394262	1	5558.4	4223
COG0700	24	0.085	0.39812	1	1950	1142
COG0628	25	0.085	0.39812	1	27832.4	23316.5
COG0549	25	0.086	0.402383	1	3357	2342.33
COG3062	24	0.088	0.41131	1	389.6	262.833
COG1021	25	0.089	0.415117	1	980.4	817.667
COG4816	25	0.089	0.415117	1	937.4	663.333
COG1035	24	0.091	0.423122	1	2663	1164.33
COG3772	24	0.091	0.423122	1	4041.6	3232.83
COG3328	24	0.091	0.423122	1	17386.8	13999.7
COG1244	24.5	0.092	0.426884	1	430.4	228.167
COG4464	24	0.092	0.426884	1	4300.8	3005.83
COG4381	24	0.093	0.43063	1	144	87
COG2205	24	0.093	0.43063	1	28283.8	21145.3
COG1542	23	0.094	0.433913	1	0.4	2.33333
COG1132	24	0.094	0.433913	1	79900.8	65298
COG4709	24	0.094	0.433913	1	4474.6	2363.33
COG4810	24	0.095	0.437626	1	1587	996.333
COG2311	24	0.095	0.437626	1	5122.4	3881.67
COG4985	24	0.096	0.440871	1	98.4	68.3333
COG5484	24	0.096	0.440871	1	314	294.667
COG1397	24	0.096	0.440871	1	7416.2	6389.5
COG1773	24	0.097	0.443641	1	8042	6805.67
COG0543	24	0.097	0.443641	1	12994.8	10419.2
COG1575	24	0.097	0.443641	1	4589.6	4108.67
COG1190	24	0.097	0.443641	1	9044.2	8451.67
COG2237	24	0.098	0.446844	1	39.6	14.6667
COG4879	21	0.098	0.446844	1	0.6	0
COG4909	24	0.098	0.446844	1	248.8	87.8333
COG2723	24	0.099	0.44866	1	11166.4	8396.67
COG1700	24	0.099	0.44866	1	133.8	82.5
COG1593	24	0.099	0.44866	1	10733.2	8013.17
COG1027	24	0.099	0.44866	1	4619.8	3903.33
COG0460	24	0.099	0.44866	1	10158.8	8419.67
COG3478	24	0.099	0.44866	1	369.6	135.5
COG2878	24	0.1	0.451362	1	5940.2	4405
COG0851	24	0.1	0.451362	1	2926.4	2146.67
COG5035	22.5	0.1	0.451362	1	0	1.33333
COG2706	24	0.1	0.451362	1	5244	4183.67
COG4485	24	0.101	0.454043	1	6537.2	3925.33
COG0329	24	0.101	0.454043	1	25626	20437.7
COG3292	24	0.101	0.454043	1	6388	4987.67
COG3129	24	0.101	0.454043	1	884.2	467.5
COG5038	24	0.102	0.45579	1	140.6	57.6667
COG0512	24	0.102	0.45579	1	9710.8	8238.33
COG4685	24	0.102	0.45579	1	62	31.8333
COG1598	24	0.102	0.45579	1	5539	4242
COG5660	24	0.102	0.45579	1	1480.2	804.5
COG0561	24	0.102	0.45579	1	24792	17041.5
COG1595	24	0.103	0.458883	1	152349	116435
COG1184	24	0.103	0.458883	1	108.8	71
COG4913	24	0.103	0.458883	1	1427	1012.17
COG0658	24	0.104	0.460586	1	5973.2	5155.67
COG5647	21	0.104	0.460586	1	0.4	0
COG1957	24	0.104	0.460586	1	7031.2	5491.5
COG1983	24	0.104	0.460586	1	9091.8	7085.67
COG2452	24	0.104	0.460586	1	4606.8	3372
COG3711	24	0.104	0.460586	1	7181	4792.5
COG0391	24	0.105	0.461361	1	3177.4	3962.33
COG4379	24	0.105	0.461361	1	323.4	188.667
COG0027	24	0.105	0.461361	1	3646.4	2805.33
COG3506	24	0.105	0.461361	1	1278.4	749.667
COG4260	24	0.105	0.461361	1	2699	1767.17
COG0484	24	0.105	0.461361	1	33949.6	28088
COG0584	24	0.105	0.461361	1	18292.4	14495.5
COG0371	24	0.105	0.461361	1	3349.6	1651.33
COG5414	24	0.106	0.463025	1	10	3.5
COG0059	24	0.106	0.463025	1	10094	7717.17
COG5495	24	0.106	0.463025	1	3889.2	3332.17
COG3867	24	0.106	0.463025	1	1571.2	1345.5
COG4586	24	0.106	0.463025	1	1641.2	796.333
COG1897	24	0.106	0.463025	1	3749	2159
COG0709	24	0.107	0.465122	1	4065.2	3491
COG4300	24	0.107	0.465122	1	600.4	996
COG1179	24	0.107	0.465122	1	7370.4	6112.67
COG1655	24	0.107	0.465122	1	413	319.167
COG0759	24	0.107	0.465122	1	9637.8	8746.17
COG4758	24	0.108	0.467652	1	726.2	494.167
COG5636	24	0.108	0.467652	1	260.2	57
COG0009	24	0.108	0.467652	1	16114.6	13943.8
COG1343	24	0.108	0.467652	1	4086.6	3845.67
COG4997	24	0.109	0.469708	1	460.6	302.5
COG0434	24	0.109	0.469708	1	984.2	750.667
COG5167	24	0.109	0.469708	1	32.6	7.16667
COG4824	24	0.109	0.469708	1	2403.6	1301.67
COG3275	24	0.109	0.469708	1	26213	19871.5
COG3015	24	0.11	0.472198	1	1772	851.333
COG4910	24	0.11	0.472198	1	248.8	87.8333
COG5141	23	0.11	0.472198	1	1.4	0.5
COG4853	24	0.11	0.472198	1	196.8	345
COG4771	24	0.111	0.473311	1	48678	37432.8
COG5611	24	0.111	0.473311	1	648.8	422.333
COG0534	24	0.111	0.473311	1	71145.8	39013.7
COG3359	24	0.111	0.473311	1	1914.8	1669.33
COG1373	24	0.111	0.473311	1	18119	11962.3
COG2846	24	0.111	0.473311	1	3192.8	2573.17
COG3477	24	0.111	0.473311	1	369.8	502.667
COG1855	24	0.112	0.475309	1	259.8	56.5
COG3723	24	0.112	0.475309	1	558.2	388.833
COG1827	24	0.112	0.475309	1	1801.4	999.167
COG3370	24	0.112	0.475309	1	63.6	35.5
COG4623	24	0.112	0.475309	1	5468.6	4217.17
COG4370	24	0.113	0.478645	1	112.6	65.3333
COG4509	24	0.113	0.478645	1	5539	2071.5
COG1555	24	0.114	0.481058	1	9742	9109.17
COG1974	24	0.114	0.481058	1	13318.8	11569.2
COG2089	24	0.114	0.481058	1	3897.2	2750.17
COG1181	24	0.114	0.481058	1	14981.4	12797.7
COG1380	24	0.115	0.482547	1	5398.4	4019
COG3022	24	0.115	0.482547	1	6437.6	4993
COG1971	24	0.115	0.482547	1	5897.2	3554.17
COG1786	24	0.115	0.482547	1	239	145.5
COG1238	24	0.115	0.482547	1	5388.6	4402.17
COG3413	24	0.115	0.482547	1	12.6	6.33333
COG4587	24	0.116	0.484471	1	1375.4	740.333
COG4022	21	0.116	0.484471	1	1	0
COG4293	24	0.116	0.484471	1	39.2	25.3333
COG2182	24	0.116	0.484471	1	3651.8	1991.33
COG3717	24	0.116	0.484471	1	3156.4	1482.67
COG0252	24	0.117	0.486829	1	8897.8	7371.83
COG1321	24	0.117	0.486829	1	8850.4	7409.67
COG3872	24	0.117	0.486829	1	3019.4	1942.5
COG1725	24	0.117	0.486829	1	14174.4	9898.83
COG0011	24	0.118	0.489623	1	2218.2	2956.17
COG1997	23	0.118	0.489623	1	2	0.666667
COG2855	24	0.118	0.489623	1	7689.2	5350.67
COG1002	24	0.119	0.491947	1	2779.4	2017.33
COG0516	24	0.119	0.491947	1	12839	11718
COG3694	24	0.119	0.491947	1	1437.4	751.333
COG0134	24	0.119	0.491947	1	9640	7732.67
COG4990	24	0.12	0.49471	1	1164.4	581.5
COG1837	24	0.12	0.49471	1	4884	4236
COG1979	24	0.12	0.49471	1	6753.8	4023.33
COG2038	24	0.121	0.497457	1	5651.4	5036.5
COG1578	24	0.121	0.497457	1	716.6	364.5
COG4828	24	0.121	0.497457	1	982.2	648.333
COG5445	23.5	0.122	0.499731	1	66.2	32.5
COG1073	24	0.122	0.499731	1	7050.2	5240.5
COG5235	21	0.122	0.499731	1	0.8	0
COG1955	23.5	0.122	0.499731	1	12	5.66667
COG5306	24	0.123	0.502447	1	83	48.3333
COG5624	21	0.123	0.502447	1	0.4	0
COG0793	24	0.123	0.502447	1	34312.6	28085.2
COG3833	24	0.124	0.505148	1	2037.8	1312.17
COG5283	24	0.124	0.505148	1	589.8	353.167
COG4145	24	0.124	0.505148	1	588	419.5
COG1063	24	0.125	0.506913	1	28664.8	21876.8
COG3754	24	0.125	0.506913	1	1121.2	851.833
COG3960	24	0.125	0.506913	1	685.6	453.333
COG4384	24	0.125	0.506913	1	191.8	125.167
COG0523	24	0.125	0.506913	1	11605.2	8555.83
COG1619	24	0.126	0.509582	1	6217	4745.17
COG3270	24	0.126	0.509582	1	36.8	33.1667
COG2077	24	0.126	0.509582	1	3753.2	2993.5
COG2036	23.5	0.127	0.513163	1	12	5.66667
COG1676	23.5	0.128	0.514415	1	12	5.66667
COG2257	24	0.128	0.514415	1	2098.2	1481
COG1172	24	0.128	0.514415	1	19023.6	14057.5
COG2949	24	0.128	0.514415	1	1323.4	800.667
COG2334	24	0.128	0.514415	1	10535.8	8073.5
COG1649	23	0.128	0.514415	1	6644.4	5159
COG1350	24	0.129	0.517969	1	3758	2530.67
COG1266	23.5	0.131	0.525056	1	6293.2	4907.17
COG1581	23.5	0.131	0.525056	1	12	5.66667
COG4735	23.5	0.132	0.528118	1	130.8	82.3333
COG5187	23.5	0.132	0.528118	1	11.6	4.66667
COG4048	23.5	0.133	0.531643	1	264.2	56.6667
COG0826	24	0.134	0.535162	1	14280	11024.8
COG5594	22.5	0.135	0.538675	1	2.4	0.166667
COG4576	23	0.136	0.541699	1	2507.8	2170
COG1893	23	0.136	0.541699	1	9564	8188.17
COG0550	23	0.138	0.549176	1	23860.6	17633.2
COG0466	23	0.139	0.552664	1	13461	11316.7
COG3708	23	0.14	0.55516	1	2685.8	2207
COG0492	23	0.14	0.55516	1	29194.8	23692.3
COG0562	23	0.14	0.55516	1	5590.6	3898.67
COG1963	23	0.141	0.557642	1	1396.4	772.5
COG3732	23	0.141	0.557642	1	255.4	194.333
COG0236	23	0.141	0.557642	1	21656	18076
COG3969	23	0.143	0.563559	1	2107.4	726
COG1150	23	0.143	0.563559	1	2283.8	1356.67
COG0215	23	0.143	0.563559	1	12013.2	10765.7
COG0378	23	0.143	0.563559	1	6099.2	5147.5
COG4658	23	0.144	0.565011	1	5236.2	3667.5
COG1283	23	0.144	0.565011	1	7991.8	5443.67
COG3630	23	0.144	0.565011	1	617.6	267.167
COG2401	23	0.144	0.565011	1	68.2	33.8333
COG3103	23	0.144	0.565011	1	1690	1263.5
COG4237	23	0.145	0.568436	1	1811.2	1249.67
COG1959	23	0.146	0.571354	1	23353.6	17769.2
COG0153	23	0.146	0.571354	1	6191.2	4483.17
COG4176	23	0.147	0.574263	1	2153.6	1479
COG0282	23	0.147	0.574263	1	9425.2	8318.5
COG3747	23	0.148	0.576039	1	817.2	671.667
COG3489	23	0.148	0.576039	1	973.8	733.667
COG4386	23	0.149	0.576039	1	314.8	191.5
COG0444	23	0.149	0.576039	1	19558	16995.5
COG0159	23	0.149	0.576039	1	9592.4	7657.83
COG2240	23	0.149	0.576039	1	4040.6	3188.17
COG3192	23	0.149	0.576039	1	740.2	460.667
COG4695	23	0.149	0.576039	1	4580.8	3715.33
COG1958	23	0.149	0.576039	1	12	6.16667
COG3592	23	0.149	0.576039	1	728.4	453
COG0704	23	0.149	0.576039	1	9841.2	8170.17
COG4632	23	0.149	0.576039	1	5193.6	3908.83
COG3261	23	0.151	0.582261	1	2608.6	1979
COG4475	23	0.151	0.582261	1	826	990
COG1368	23	0.151	0.582261	1	12477.6	9525.17
COG0383	23	0.152	0.584103	1	5110.2	2285.83
COG4770	23	0.152	0.584103	1	22361.2	17399.7
COG3304	23	0.152	0.584103	1	2182.6	1624.83
COG2070	23	0.152	0.584103	1	16962.2	13566.3
COG4193	23	0.153	0.586434	1	1059.8	726
COG3041	23	0.153	0.586434	1	2347.6	2322.67
COG0675	23	0.153	0.586434	1	8829.6	6724
COG4178	23	0.154	0.587749	1	1130.4	1383.33
COG4657	23	0.154	0.587749	1	5214.6	3549.17
COG0157	23	0.154	0.587749	1	9786.4	8128.33
COG1755	23	0.154	0.587749	1	318.4	766
COG2188	23	0.154	0.587749	1	18120.2	15009.2
COG1670	23	0.155	0.588053	1	49024.4	39694.5
COG1638	23	0.155	0.588053	1	11486.4	8661.33
COG3980	23	0.155	0.588053	1	1194.2	797.167
COG4306	23	0.155	0.588053	1	76.2	42.8333
COG4241	23	0.155	0.588053	1	457.2	640.167
COG0833	23	0.155	0.588053	1	1910.2	2604.83
COG3646	23	0.155	0.588053	1	786.8	551.833
COG1447	23	0.156	0.589348	1	2183.8	1677
COG2131	23	0.156	0.589348	1	5982	4387.33
COG3757	23	0.156	0.589348	1	8783.4	6457.5
COG0035	23	0.156	0.589348	1	8290.8	7366.17
COG4143	23	0.156	0.589348	1	391.6	551
COG3372	23	0.157	0.591129	1	235.2	156.5
COG3421	23	0.157	0.591129	1	41.6	144.167
COG3877	23	0.157	0.591129	1	718	484.667
COG4859	23	0.157	0.591129	1	697.8	278.167
COG2113	23	0.158	0.592401	1	3071.6	2188.17
COG2222	23	0.158	0.592401	1	3087.4	2520.33
COG1582	23	0.158	0.592401	1	1948.8	1473.33
COG3476	23	0.158	0.592401	1	2665.4	1947.17
COG3393	23	0.158	0.592401	1	4259.6	3199.83
COG2327	23	0.159	0.594655	1	2410.6	2071.17
COG4192	23	0.159	0.594655	1	94.4	58.5
COG4413	23	0.159	0.594655	1	569.6	387.167
COG4506	23	0.16	0.594913	1	2237.2	1401.33
COG3941	23	0.16	0.594913	1	436	281.333
COG3458	23	0.16	0.594913	1	2618.6	2158.83
COG0452	23	0.16	0.594913	1	10947.2	9846.33
COG1409	23	0.16	0.594913	1	17653	14107.2
COG4660	23	0.16	0.594913	1	5158.8	3545.17
COG2048	23	0.16	0.594913	1	1937.8	1174.33
COG1061	23	0.161	0.596647	1	12084.2	9971.67
COG4199	23	0.161	0.596647	1	40	31.8333
COG3326	23	0.161	0.596647	1	2767.4	2181
COG4832	23	0.161	0.596647	1	2055.2	1357.5
COG4760	23	0.162	0.597876	1	1426.4	1844.83
COG0731	23	0.162	0.597876	1	2567.2	1402.33
COG4492	23	0.162	0.597876	1	1748.2	1012.17
COG4299	23	0.162	0.597876	1	5720.4	4578.83
COG2404	23	0.162	0.597876	1	458	338.333
COG1751	23	0.163	0.599095	1	62.4	41.3333
COG5016	23	0.163	0.599095	1	5337	3525
COG0274	23	0.163	0.599095	1	7835.2	6881.17
COG0849	23	0.163	0.599095	1	8862.2	7246.33
COG4822	23	0.163	0.599095	1	2864.4	1830.17
COG4659	23	0.164	0.601782	1	5225.8	3582.83
COG0020	23	0.164	0.601782	1	12035	10985.3
COG5015	23	0.165	0.603471	1	2659.2	1684.83
COG2522	22.5	0.165	0.603471	1	4.4	2.33333
COG2605	23	0.165	0.603471	1	3663.6	2291.33
COG4139	23	0.165	0.603471	1	202	117.167
COG4518	22.5	0.166	0.605149	1	1	8.5
COG3910	23	0.166	0.605149	1	1987	1160.67
COG3860	23	0.166	0.605149	1	929	696.5
COG2040	23	0.166	0.605149	1	1463.4	1156.33
COG4231	23	0.167	0.607804	1	9423.2	7310.33
COG1142	23	0.167	0.607804	1	1209.4	1001.67
COG1296	23	0.168	0.609955	1	5242	4371.33
COG2145	23	0.168	0.609955	1	3034	2267
COG5513	23	0.168	0.609955	1	205.8	144.333
COG3224	23	0.169	0.612095	1	614.4	382.5
COG3150	23	0.169	0.612095	1	1347.6	1554.17
COG2096	23	0.169	0.612095	1	6952.8	6111.83
COG4670	23	0.17	0.614721	1	1974	1467.67
COG4584	23	0.17	0.614721	1	14650.6	11343.5
COG2246	23	0.171	0.615848	1	10315.8	8891.67
COG3767	23	0.171	0.615848	1	51	21.5
COG1216	23	0.171	0.615848	1	36784.8	30278.3
COG4905	23	0.171	0.615848	1	5884.6	2584.5
COG0372	23	0.171	0.615848	1	14287	11265.8
COG1263	23	0.173	0.621051	1	9217.2	6494.67
COG4984	23	0.173	0.621051	1	348.6	238.5
COG2189	23	0.173	0.621051	1	4042.2	4770.83
COG4938	23	0.173	0.621051	1	1549.4	829.667
COG0726	23	0.174	0.622642	1	33358.4	27306.2
COG2359	23	0.174	0.622642	1	699	550
COG3778	23	0.174	0.622642	1	146	92.5
COG0133	23	0.174	0.622642	1	10121.8	8260.67
COG5095	22.5	0.177	0.632871	1	25.2	6
COG5067	23	0.178	0.635938	1	10.8	5
COG1111	22.5	0.18	0.641546	1	58.4	43
COG4965	23	0.18	0.641546	1	7689.8	6314.67
COG1442	23	0.18	0.641546	1	3262.4	1977.67
COG4870	23	0.181	0.644596	1	2427.6	2387.17
COG3260	23	0.183	0.650683	1	2574	1952
COG2604	23	0.183	0.650683	1	990.8	739.333
COG3318	23	0.187	0.664377	1	2704.4	2036
COG4449	22	0.19	0.6745	1	606.2	507
COG4976	22.5	0.192	0.68052	1	2033.4	1514.17
COG5085	22.5	0.192	0.68052	1	25.2	6
COG2067	22	0.193	0.683523	1	8157	6381
COG1579	22	0.195	0.690059	1	6114.6	5184.83
COG5269	22	0.196	0.69305	1	24.4	12.8333
COG1669	22	0.197	0.696036	1	6680	4866
COG3859	22	0.198	0.699017	1	1494.4	1113.33
COG1956	22	0.199	0.701993	1	5059.8	4354.33
COG1316	22	0.2	0.704409	1	10706.8	8911.83
COG1512	22	0.2	0.704409	1	8630.6	7936.67
COG3352	20	0.201	0.706263	1	0	0.5
COG1440	22	0.201	0.706263	1	2491.2	1802.5
COG4551	22	0.201	0.706263	1	266.6	204.667
COG0234	22	0.202	0.70922	1	12588.6	11163
COG3716	22	0.203	0.711614	1	4222.6	2779.67
COG5523	22	0.203	0.711614	1	3425.2	1765.67
COG0526	22	0.204	0.714	1	28050.8	24009.2
COG1213	22	0.204	0.714	1	1978.8	1290.5
COG1089	22	0.205	0.716939	1	7369.4	5935.17
COG4021	22	0.206	0.71875	1	86	56
COG5137	22	0.206	0.71875	1	25.8	13.3333
COG4729	22	0.206	0.71875	1	158	351.667
COG3608	22	0.208	0.723471	1	4245.4	3172.5
COG0674	22	0.208	0.723471	1	15786	12929.5
COG0168	22	0.208	0.723471	1	12478.2	9497.5
COG5401	22	0.208	0.723471	1	1664.2	1101.83
COG1554	22	0.209	0.726385	1	5812.8	4276.5
COG0641	22	0.21	0.728728	1	11081.2	8073.17
COG5036	22	0.21	0.728728	1	704.4	332.5
COG5108	22	0.211	0.729369	1	17.6	15.1667
COG3369	22	0.211	0.729369	1	2547.8	1977.67
COG1480	22	0.211	0.729369	1	4144.6	3670.83
COG3580	22	0.211	0.729369	1	2061.6	1650.67
COG1744	22	0.211	0.729369	1	8213.6	6894.17
COG4926	22	0.212	0.730567	1	531.2	428.5
COG3381	22	0.212	0.730567	1	1491.6	1302.17
COG1084	22	0.212	0.730567	1	23.6	12.5
COG5081	20	0.212	0.730567	1	0	0.666667
COG0537	22	0.213	0.732321	1	17787.8	15348
COG4652	22	0.213	0.732321	1	816.2	498.5
COG4466	22	0.213	0.732321	1	852.6	1388.5
COG0424	22	0.214	0.734629	1	13008.6	11082.7
COG1995	22	0.214	0.734629	1	7228.2	5974.33
COG5301	22	0.215	0.735803	1	628.6	410.833
COG0296	22	0.215	0.735803	1	15073.4	12368.3
COG4194	22	0.215	0.735803	1	559.2	585.667
COG4132	22	0.215	0.735803	1	356.2	237
COG3444	22	0.217	0.737086	1	4339.6	2851.83
COG1629	22	0.217	0.737086	1	157101	120506
COG4752	22	0.217	0.737086	1	375	539
COG3961	22	0.217	0.737086	1	341.6	436.833
COG1468	22	0.218	0.737086	1	2551.2	2346.17
COG1830	22	0.218	0.737086	1	3695.4	2647.33
COG3649	22	0.218	0.737086	1	1659	987
COG1621	22	0.218	0.737086	1	9500.8	6485.83
COG3480	22	0.218	0.737086	1	1176	1528.33
COG2746	22	0.218	0.737086	1	849	592.5
COG5410	22	0.219	0.737086	1	1737.2	893.333
COG1079	22	0.219	0.737086	1	7155.8	6078.17
COG3340	22	0.219	0.737086	1	2895	2057.5
COG3775	22	0.219	0.737086	1	1361	1104.5
COG3550	22	0.219	0.737086	1	8051.6	6330.5
COG3889	22	0.219	0.737086	1	5213	4454.17
COG4268	22	0.219	0.737086	1	1282	1641.5
COG1357	22	0.219	0.737086	1	15658	11374.8
COG1227	22	0.219	0.737086	1	2994.2	2626.67
COG0598	22	0.219	0.737086	1	14159.2	11911
COG2376	22	0.219	0.737086	1	6127	4949.33
COG4932	22	0.219	0.737086	1	7944.2	5461.5
COG1105	22	0.22	0.738784	1	6108.2	5653.17
COG2107	22	0.22	0.738784	1	2976.8	2310
COG0053	22	0.22	0.738784	1	14105.6	11459.5
COG3758	22	0.221	0.739994	1	985.2	1313.5
COG1634	20	0.221	0.739994	1	0	2.5
COG4463	22	0.221	0.739994	1	524.6	1253.17
COG1610	22	0.222	0.739994	1	8833.4	7988.83
COG0688	22	0.222	0.739994	1	8710	7263
COG0331	22	0.222	0.739994	1	12414.8	10258.5
COG1747	22	0.222	0.739994	1	9.6	5.5
COG0609	22	0.222	0.739994	1	17860	15856.2
COG4091	22	0.223	0.739994	1	760.4	1085
COG5412	22	0.223	0.739994	1	2451.6	1763.17
COG4226	22	0.223	0.739994	1	939.2	678.333
COG1101	22	0.223	0.739994	1	2902	2147.5
COG5291	22	0.223	0.739994	1	57.4	75.3333
COG1875	22	0.224	0.739994	1	3789.4	3076
COG0426	22	0.224	0.739994	1	9776.8	7724.5
COG1672	22	0.224	0.739994	1	4583.2	2855.17
COG1528	22	0.224	0.739994	1	4777	3407.67
COG5039	22	0.224	0.739994	1	698.6	545.667
COG5290	22	0.224	0.739994	1	23.6	12.5
COG1774	22	0.224	0.739994	1	5790	4483
COG2954	22	0.224	0.739994	1	3649.2	2954
COG1967	22	0.224	0.739994	1	23.6	12.5
COG0389	22	0.225	0.741654	1	21948.6	17871.7
COG5643	21.5	0.225	0.741654	1	2	5.16667
COG1039	22	0.225	0.741654	1	505.4	368.5
COG3209	22	0.226	0.743307	1	11506.8	10269
COG1208	22	0.226	0.743307	1	16706.8	13617.3
COG4474	22	0.226	0.743307	1	3041.8	1260.83
COG3704	22	0.227	0.743862	1	1539.6	1131.83
COG5610	22	0.227	0.743862	1	786.4	555.333
COG0057	22	0.227	0.743862	1	13860.4	12405.7
COG0210	22	0.227	0.743862	1	26126	23594.3
COG0498	22	0.227	0.743862	1	12838.2	11042.3
COG1457	22	0.228	0.744412	1	3722	3038.17
COG1301	22	0.228	0.744412	1	15384	13353.3
COG1996	22	0.228	0.744412	1	110.4	35.1667
COG1882	22	0.228	0.744412	1	10063.6	5943.67
COG0280	22	0.228	0.744412	1	11680	9597.83
COG2357	22	0.229	0.744958	1	6643.8	4850.67
COG1030	22	0.229	0.744958	1	4770.8	4218.83
COG1778	22	0.229	0.744958	1	6211.6	5381.33
COG0611	22	0.229	0.744958	1	8695	7613
COG1427	22	0.229	0.744958	1	2977.4	2283.83
COG2247	22	0.23	0.7455	1	2674.8	5338
COG0402	22	0.23	0.7455	1	18712.8	15225.8
COG2431	22	0.23	0.7455	1	2561.4	1104.83
COG3885	22	0.23	0.7455	1	408.4	254
COG1817	22	0.23	0.7455	1	316.2	215.167
COG0657	22	0.232	0.749268	1	34022.6	26741.5
COG3319	22	0.232	0.749268	1	159.8	116.333
COG3866	22	0.232	0.749268	1	4235.8	3353.5
COG0579	22	0.232	0.749268	1	6638.2	5233
COG5437	22	0.232	0.749268	1	624.4	748.167
COG0548	22	0.233	0.750871	1	11701.8	9228
COG1511	22	0.233	0.750871	1	6215.8	5161.17
COG4868	22	0.233	0.750871	1	2266.4	1533
COG2508	22	0.234	0.752467	1	7927.6	6079.83
COG5438	22	0.234	0.752467	1	3490.8	2634.5
COG2066	22	0.234	0.752467	1	3846.6	2961.83
COG5564	22	0.235	0.754598	1	529	386.833
COG2008	22	0.235	0.754598	1	9199.8	7264.83
COG4003	21.5	0.236	0.756723	1	4.6	1.83333
COG0591	22	0.236	0.756723	1	18901	15406.5
COG3354	21.5	0.237	0.758841	1	2	6
COG2111	22	0.237	0.758841	1	1392	1013.5
COG1129	22	0.238	0.760954	1	19108	14591.3
COG3007	22	0.238	0.760954	1	1163	879.5
COG0503	22	0.239	0.762516	1	12503.2	11341.3
COG1662	22	0.239	0.762516	1	1773.6	1708.83
COG1245	22	0.239	0.762516	1	187.4	122
COG5632	22	0.24	0.76516	1	2165	1296.67
COG5324	22	0.241	0.766709	1	70	40.6667
COG3594	22	0.241	0.766709	1	5369.4	3352
COG1183	22	0.241	0.766709	1	9485.4	7844
COG4743	21.5	0.244	0.774051	1	4.6	1.83333
COG1493	22	0.244	0.774051	1	6699.2	5516.33
COG5144	20	0.244	0.774051	1	0	0.5
COG0170	21.5	0.244	0.774051	1	275.2	199.333
COG1126	22	0.245	0.776123	1	17032.8	15356.3
COG1404	22	0.245	0.776123	1	21900.2	17789.2
COG4603	22	0.246	0.778739	1	7118.8	6083.33
COG3868	22	0.248	0.784515	1	370.2	276
COG5411	21.5	0.251	0.791765	1	4.6	1.83333
COG3400	22	0.251	0.791765	1	163.2	60.5
COG2000	21.5	0.251	0.791765	1	8	15.6667
COG1865	22	0.251	0.791765	1	358.2	709.833
COG4030	21.5	0.252	0.794359	1	2	5.16667
COG2028	21.5	0.253	0.79695	1	9.6	4.5
COG1704	22	0.256	0.805266	1	10680	9521.17
COG5177	21	0.256	0.805266	1	1	0.5
COG5519	21	0.261	0.820417	1	399.2	420.833
COG1911	21.5	0.262	0.822982	1	110.2	34.8333
COG4698	21.5	0.263	0.825543	1	131.6	112.333
COG3443	21	0.265	0.831238	1	212.2	679
COG1637	21	0.267	0.836924	1	825	1080.17
COG2059	21	0.269	0.842603	1	13941.2	11484.7
COG2121	21	0.27	0.844552	1	2348.8	1851.33
COG0451	21	0.27	0.844552	1	79985.6	66798
COG1824	21	0.271	0.846497	1	5	2.16667
COG3273	21	0.271	0.846497	1	5	2.16667
COG5613	21.5	0.274	0.854674	1	16.8	24
COG1695	21	0.274	0.854674	1	25440.8	20896.5
COG1987	21	0.277	0.863429	1	5468.8	4429.5
COG1455	21	0.279	0.868453	1	3678.4	3083.67
COG0111	21	0.279	0.868453	1	21990	18972.5
COG1281	21	0.28	0.86975	1	6379.6	5507.17
COG0332	21	0.28	0.86975	1	18057.2	15011.7
COG0547	21	0.28	0.86975	1	10320.6	8222
COG3731	21	0.281	0.871646	1	400	448.5
COG4416	21.5	0.281	0.871646	1	21.6	14.3333
COG3520	21	0.282	0.872292	1	1123	898.5
COG0663	21	0.282	0.872292	1	11806.2	9827.67
COG1329	21	0.282	0.872292	1	4843.4	4337.67
COG1143	21	0.282	0.872292	1	15739.8	13381
COG1594	21	0.283	0.872292	1	9.6	8.83333
COG4259	21	0.283	0.872292	1	187.2	156.833
COG2095	21	0.283	0.872292	1	7496.4	6130.83
COG1538	21	0.283	0.872292	1	81548.6	62668.7
COG0513	21	0.284	0.872292	1	31818.2	27429.8
COG0473	21	0.284	0.872292	1	15141	12684.5
COG2313	21	0.284	0.872292	1	1071	1422
COG2320	21	0.284	0.872292	1	1622	2033.5
COG2013	21	0.285	0.872292	1	5090.8	4137.17
COG0010	21	0.285	0.872292	1	12816.8	10779.2
COG1328	21	0.285	0.872292	1	8658.6	6029
COG4933	21	0.285	0.872292	1	285.8	419.833
COG3541	21	0.286	0.872292	1	1472.4	1160.33
COG1082	21	0.286	0.872292	1	37910.4	29410.7
COG1558	21	0.287	0.872292	1	5661.6	4585.83
COG0304	21	0.287	0.872292	1	22665.6	19320.8
COG3666	21	0.287	0.872292	1	12363.4	9844.17
COG0572	21	0.287	0.872292	1	9731.8	7394.33
COG4046	18	0.287	0.872292	1	0.4	0
COG1445	21	0.287	0.872292	1	1491.8	1226.67
COG0773	21	0.288	0.872292	1	14496	12722.5
COG5635	21	0.288	0.872292	1	1692.6	1254.5
COG1345	21	0.288	0.872292	1	5198	3910.67
COG4851	21	0.288	0.872292	1	398.8	348.667
COG0006	21	0.288	0.872292	1	23827.6	19990.7
COG5066	21.5	0.289	0.872292	1	110	34.8333
COG3543	21	0.289	0.872292	1	418.6	337
COG4316	21	0.289	0.872292	1	10	19.8333
COG1322	21	0.289	0.872292	1	7932.2	6672.33
COG3601	21	0.29	0.872292	1	3014	1871.5
COG4646	21	0.29	0.872292	1	5871.2	4000
COG0496	21	0.29	0.872292	1	7705.6	7003.83
COG4708	21	0.29	0.872292	1	2178.8	1521.83
COG5556	21	0.29	0.872292	1	43.8	102.833
COG3718	21	0.29	0.872292	1	1104.6	897.833
COG0399	21	0.291	0.872292	1	25229	20644.5
COG0828	21	0.291	0.872292	1	3416.4	2849.5
COG1507	21	0.291	0.872292	1	854.8	1103.67
COG5071	18	0.292	0.872292	1	0.2	0
COG4992	21	0.292	0.872292	1	14432.4	11561.3
COG3392	21	0.292	0.872292	1	755.6	499.5
COG1117	21	0.293	0.872292	1	11170.4	9464.5
COG1072	21	0.293	0.872292	1	2109	2517.17
COG2035	21	0.293	0.872292	1	3506.8	1812.17
COG0067	21	0.293	0.872292	1	928	698.667
COG2227	21	0.293	0.872292	1	29371.8	24141.2
COG0813	21	0.293	0.872292	1	2013.8	1729.5
COG1658	21	0.293	0.872292	1	1360.2	1794.33
COG5440	20.5	0.294	0.872292	1	3.6	2.5
COG1298	21	0.294	0.872292	1	5451.6	4328.83
COG5245	21	0.294	0.872292	1	34.4	26.3333
COG1684	21	0.294	0.872292	1	5231	4270.83
COG2166	21	0.295	0.872292	1	5233.8	4333.67
COG0071	21	0.295	0.872292	1	18641.6	15042.2
COG4833	21	0.295	0.872292	1	1961.2	1338.83
COG1085	21	0.295	0.872292	1	2722.8	3243
COG1878	21	0.296	0.872292	1	7284	5788.33
COG5074	18	0.296	0.872292	1	0.4	0
COG4187	21	0.296	0.872292	1	633.6	504.833
COG2348	21	0.296	0.872292	1	2781.8	2278.5
COG3875	21	0.296	0.872292	1	2746.8	2520.67
COG1907	21	0.297	0.872292	1	160.8	233
COG5256	18	0.297	0.872292	1	0.2	0
COG1564	21	0.297	0.872292	1	3640.2	2696.67
COG1766	21	0.297	0.872292	1	5451.2	4363
COG1660	21	0.297	0.872292	1	7757.2	7177.17
COG4786	21	0.297	0.872292	1	9709.4	7392.67
COG4775	21	0.298	0.872292	1	21978.6	18217.3
COG5614	21	0.298	0.872292	1	958	854
COG2116	21	0.298	0.872292	1	3789	3550.33
COG1033	21	0.298	0.872292	1	7201.6	6533.17
COG4294	21	0.298	0.872292	1	713.2	870.667
COG4594	21	0.298	0.872292	1	84.8	143.5
COG1601	18	0.298	0.872292	1	0.4	0
COG0652	21	0.299	0.872292	1	22933.6	18976
COG4768	21	0.299	0.872292	1	457.6	596.167
COG0714	21	0.299	0.872292	1	31054.4	26500.7
COG1032	21	0.299	0.872292	1	26662.6	21089.3
COG1707	21	0.299	0.872292	1	5	2.16667
COG2056	21	0.299	0.872292	1	467	795.5
COG1420	21	0.299	0.872292	1	7146.2	6408.5
COG4096	21	0.3	0.872292	1	4701.2	3771
COG1051	21	0.3	0.872292	1	41046.4	35016.7
COG1567	21	0.3	0.872292	1	776.6	559.667
COG3144	21	0.3	0.872292	1	2537	2006
COG0005	21	0.3	0.872292	1	10439.8	9418.33
COG3599	21	0.3	0.872292	1	3138.8	3381.67
COG1962	21	0.301	0.872292	1	16.4	20.5
COG4342	18	0.301	0.872292	1	0.2	0
COG3641	21	0.301	0.872292	1	1601.8	1194
COG1053	21	0.301	0.872292	1	22562.6	19228.2
COG0443	21	0.301	0.872292	1	21323.4	18610.2
COG5157	18	0.301	0.872292	1	0.4	0
COG0646	21	0.301	0.872292	1	6712.8	4853.83
COG2270	21	0.301	0.872292	1	5396.6	4666.17
COG2818	21	0.302	0.872292	1	7192.4	5871.33
COG1157	21	0.302	0.872292	1	5714.6	4657
COG2306	21	0.302	0.872292	1	794	568.333
COG1377	21	0.302	0.872292	1	5772.4	4678.17
COG3808	21	0.302	0.872292	1	7153.2	6112
COG3655	21	0.302	0.872292	1	13077.6	8197.17
COG5163	18	0.303	0.872292	1	0.2	0
COG2176	21	0.303	0.872292	1	8745.8	8226.5
COG3629	21	0.303	0.872292	1	5385.4	4155
COG1843	21	0.304	0.872292	1	6255	5022.67
COG0733	21	0.304	0.872292	1	10386.4	7262.67
COG1047	21	0.304	0.872292	1	7254	6490.5
COG0230	21	0.304	0.872292	1	1851.4	1193.5
COG0558	21	0.304	0.872292	1	16451.2	14195
COG0617	21	0.304	0.872292	1	13652.6	12230.7
COG1401	21	0.304	0.872292	1	2565	2848.33
COG1340	21	0.305	0.872292	1	24	35.3333
COG3855	21	0.305	0.872292	1	2537.6	1596.67
COG1536	21	0.305	0.872292	1	5580.8	4472.67
COG1212	21	0.305	0.872292	1	7248.2	6159.5
COG4127	21	0.305	0.872292	1	244.6	160.667
COG5183	21	0.305	0.872292	1	47.8	72.5
COG2457	21	0.305	0.872292	1	154.2	218.833
COG2868	21	0.306	0.87292	1	2844.8	2000.17
COG5061	21	0.306	0.87292	1	5.8	3
COG1905	21	0.306	0.87292	1	12192.2	10025.8
COG0119	21	0.306	0.87292	1	25361.4	20075.8
COG4641	21	0.307	0.8741	1	4676.6	3583
COG5539	18	0.307	0.8741	1	0.4	0
COG3715	21	0.307	0.8741	1	4043.4	2723.83
COG2707	21	0.308	0.874358	1	291.2	450.667
COG4754	18	0.308	0.874358	1	1.2	0
COG3385	21	0.308	0.874358	1	1768.6	1394.17
COG5206	21	0.308	0.874358	1	42.6	16
COG2117	18	0.309	0.874358	1	0.2	0
COG1056	21	0.309	0.874358	1	188.8	236.833
COG3274	21	0.309	0.874358	1	5940.6	3757.83
COG4519	21	0.309	0.874358	1	104.2	77.8333
COG3152	21	0.31	0.874358	1	2825	3426.67
COG4799	21	0.31	0.874358	1	17492	14570.3
COG3693	21	0.31	0.874358	1	6261	5205.83
COG4123	21	0.31	0.874358	1	7723	6348
COG3077	21	0.31	0.874358	1	5666.8	4645.83
COG0438	21	0.311	0.874358	1	143381	115184
COG1623	21	0.311	0.874358	1	1008.8	1251
COG5165	20.5	0.311	0.874358	1	2.6	1.33333
COG3426	21	0.311	0.874358	1	3077.4	1730.67
COG2213	21	0.311	0.874358	1	795.2	730.667
COG4496	21	0.311	0.874358	1	2417.6	1813.17
COG1390	21	0.311	0.874358	1	2479.2	1431
COG1256	21	0.312	0.874421	1	5841.8	4585.5
COG1299	21	0.312	0.874421	1	3614.6	3164.67
COG1305	21	0.312	0.874421	1	19980.8	16120.3
COG1098	21	0.312	0.874421	1	1149.4	1724.33
COG3048	21	0.312	0.874421	1	499.4	422.667
COG0388	21	0.313	0.875578	1	27186.6	22522.5
COG4732	21	0.313	0.875578	1	1380.6	987
COG1241	21	0.313	0.875578	1	22.8	23.5
COG2877	21	0.314	0.87673	1	6418	5589.33
COG1224	20.5	0.314	0.87673	1	2.6	1.33333
COG1868	21	0.314	0.87673	1	5439.6	4328.83
COG1677	21	0.315	0.878974	1	5482.8	4289.33
COG1847	21	0.316	0.879569	1	4316.2	3710.5
COG3845	21	0.316	0.879569	1	7077.2	6081.67
COG1338	21	0.316	0.879569	1	5427.8	4336.83
COG1760	21	0.316	0.879569	1	9867.6	8847.83
COG5012	21	0.317	0.880162	1	3900.6	3189
COG0310	21	0.317	0.880162	1	3175.4	2446.5
COG3876	21	0.317	0.880162	1	5083	4041
COG0634	21	0.317	0.880162	1	9631.8	9374.83
COG1388	21	0.318	0.881844	1	4298	3684.17
COG2273	21	0.318	0.881844	1	7878.8	5905.17
COG1326	20	0.319	0.882429	1	1	1
COG4636	21	0.319	0.882429	1	11598.8	8584
COG3475	21	0.319	0.882429	1	4142	2371.17
COG0593	21	0.319	0.882429	1	14975.2	13243.3
COG4220	21	0.32	0.884101	1	216.4	179.5
COG3104	21	0.32	0.884101	1	8328.2	6703.33
COG1671	21	0.321	0.885224	1	3467.4	2656.33
COG2037	20.5	0.321	0.885224	1	152.2	213.667
COG5585	21	0.321	0.885224	1	632.6	439.667
COG0811	21	0.322	0.886888	1	22503.4	19677.8
COG1393	21	0.322	0.886888	1	12817.4	10043.3
COG0664	21	0.323	0.889095	1	63724.6	48999
COG1815	21	0.324	0.891299	1	5259.6	4169.83
COG1871	21	0.325	0.892951	1	4392	3282.67
COG0708	21	0.325	0.892951	1	14945.2	13020.2
COG5574	18	0.326	0.8946	1	0.4	0
COG3069	21	0.326	0.8946	1	726.8	514.333
COG4374	21	0.327	0.895696	1	367.6	354.833
COG3853	21	0.327	0.895696	1	3141.6	2711.67
COG4034	20.5	0.327	0.895696	1	49.2	31.1667
COG2355	21	0.328	0.897885	1	8490.6	6938.83
COG1585	21	0.329	0.899521	1	4906.4	4400.67
COG0459	21	0.329	0.899521	1	12709.6	11448
COG4983	21	0.33	0.901704	1	186.8	350.333
COG2136	19	0.331	0.902782	1	0.6	0.166667
COG4797	21	0.331	0.902782	1	40.8	22
COG1497	20.5	0.331	0.902782	1	3.8	2.33333
COG1690	21	0.333	0.907684	1	4467.4	3482.67
COG4387	21	0.336	0.915303	1	223.2	180.333
COG1478	20.5	0.337	0.916911	1	1140.8	883.667
COG1203	21	0.337	0.916911	1	4894.6	4728
COG4197	20.5	0.34	0.924511	1	117.4	100
COG4812	20.5	0.342	0.929384	1	290.4	228.167
COG4397	20.5	0.343	0.931536	1	107.8	88.3333
COG5139	19	0.345	0.936399	1	0.6	0.166667
COG5218	19	0.347	0.941256	1	0.6	0.166667
COG1739	20	0.348	0.943396	1	6215.6	5358.17
COG0841	20	0.352	0.953085	1	50404.6	40323.2
COG3675	20.5	0.352	0.953085	1	34	105.667
COG4029	20	0.354	0.95792	1	3.8	2
COG1277	20	0.355	0.960045	1	6775.8	4963.33
COG3586	20	0.356	0.962168	1	189.8	150
COG4288	20.5	0.358	0.966989	1	567.4	442.167
COG1113	20.5	0.36	0.971804	1	5303.2	6539
COG0435	20	0.363	0.979312	1	1629.8	1924.33
COG3190	20	0.365	0.983521	1	3433.8	2749.17
COG1729	20	0.365	0.983521	1	11393.6	9246
COG0142	20	0.367	0.987126	1	20356	18426.7
COG1687	20	0.367	0.987126	1	1321.6	890.667
COG0774	20	0.367	0.987126	1	6381.2	5746.17
COG4707	20	0.368	0.989221	1	24.4	60
COG1537	20	0.372	0.993464	1	8.6	7.5
COG0307	20	0.373	0.993464	1	9277	8587.67
COG5238	20	0.374	0.993464	1	46.2	41.8333
COG2258	20	0.377	0.993464	1	5886.4	5184.5
COG2071	20	0.377	0.993464	1	7088.2	6233.67
COG3005	20	0.377	0.993464	1	2971.6	2715
COG3962	20	0.378	0.993464	1	1139.2	957.167
COG4261	20	0.378	0.993464	1	1641	1482.17
COG4130	20	0.378	0.993464	1	146.2	97.1667
COG5282	20	0.378	0.993464	1	1397	1673.83
COG5655	20	0.379	0.993464	1	29.4	48.3333
COG1534	20	0.379	0.993464	1	4078	3543.5
COG0241	20	0.38	0.993464	1	4362	3828.67
COG1519	20	0.38	0.993464	1	6299.8	5526
COG3837	20	0.381	0.993464	1	2547.8	1943.83
COG2908	20	0.381	0.993464	1	8349.6	7083.17
COG3399	20	0.381	0.993464	1	189.8	104.833
COG2887	20	0.382	0.993464	1	2755.4	2172.67
COG2461	20	0.382	0.993464	1	1273.4	1968.67
COG2361	20	0.382	0.993464	1	3553	2828
COG4247	20	0.382	0.993464	1	835.2	471.833
COG0156	20	0.382	0.993464	1	16860.2	14425.8
COG5563	20	0.383	0.993464	1	332	354
COG2830	20	0.383	0.993464	1	1571.4	813.833
COG3966	20	0.383	0.993464	1	405.8	628.5
COG1314	20	0.383	0.993464	1	9126.6	8209.17
COG0835	20	0.383	0.993464	1	18784.6	15697.3
COG1306	20	0.383	0.993464	1	951.6	607.667
COG3442	20	0.384	0.993464	1	1825.2	1672.83
COG3764	20	0.384	0.993464	1	6747.6	6306.83
COG4122	20	0.384	0.993464	1	11065.4	10185.8
COG4720	20	0.384	0.993464	1	3727	2734.67
COG3014	20	0.385	0.993464	1	760.4	602.667
COG0068	20	0.385	0.993464	1	2294.4	2131.83
COG0209	20	0.385	0.993464	1	12272	11272.8
COG1663	20	0.385	0.993464	1	6237.8	5634.83
COG3829	20	0.385	0.993464	1	15964.4	13498.5
COG0727	20	0.386	0.993464	1	4289	3375.17
COG3610	20	0.386	0.993464	1	3387.8	2605.5
COG2026	20	0.386	0.993464	1	3524.6	3863.83
COG4769	20	0.386	0.993464	1	2472.8	1893.17
COG3196	20	0.386	0.993464	1	397	195.833
COG2054	20	0.386	0.993464	1	150	210.333
COG3075	20	0.386	0.993464	1	205.2	362.833
COG2956	20	0.386	0.993464	1	6876.2	5969.83
COG0115	20	0.387	0.993464	1	21512	18526.2
COG0620	20	0.387	0.993464	1	7272	6182.17
COG4718	20	0.388	0.993464	1	135.2	129.5
COG4372	20	0.388	0.993464	1	973.6	828
COG5351	20	0.388	0.993464	1	1549.8	1208.17
COG2231	20	0.388	0.993464	1	677.6	588.667
COG3765	20	0.388	0.993464	1	277	211.5
COG4232	20	0.388	0.993464	1	10533	8616.33
COG2272	20	0.388	0.993464	1	7841	6377
COG3366	20	0.389	0.993464	1	165	144.667
COG3033	20	0.389	0.993464	1	2247	1771.17
COG1044	20	0.389	0.993464	1	9965.8	8455.83
COG2849	20	0.389	0.993464	1	6269.6	4856.33
COG1614	20	0.389	0.993464	1	564	412.333
COG2389	20	0.39	0.993464	1	139.4	92.6667
COG3252	20	0.39	0.993464	1	153.8	213.667
COG0842	20	0.39	0.993464	1	25758	21764.2
COG0795	20	0.39	0.993464	1	14070.2	12136.5
COG0614	20	0.39	0.993464	1	21237	19338.8
COG0805	20	0.39	0.993464	1	8073.4	6638.5
COG5526	20	0.39	0.993464	1	29.6	51.5
COG1202	20	0.391	0.993464	1	31.8	22.8333
COG1287	20	0.391	0.993464	1	1691.4	1250.5
COG2005	20	0.391	0.993464	1	2929.2	2368
COG2834	20	0.391	0.993464	1	8537.4	7318.33
COG2911	20	0.391	0.993464	1	9773.2	8382.67
COG0763	20	0.391	0.993464	1	6458	5753.5
COG4836	20	0.391	0.993464	1	146.4	234
COG3792	20	0.392	0.993464	1	10	16.3333
COG0083	20	0.392	0.993464	1	4089	4474.83
COG1449	20	0.392	0.993464	1	4192.6	3431
COG1479	20	0.392	0.993464	1	2944	2896.5
COG2909	20	0.392	0.993464	1	5618.2	4394.33
COG4899	20	0.392	0.993464	1	369.8	125.667
COG1464	20	0.392	0.993464	1	6411.6	6770.17
COG3880	20	0.392	0.993464	1	629.6	1314.5
COG0845	20	0.392	0.993464	1	70372.6	55206
COG1317	20	0.392	0.993464	1	5018	4193.17
COG1548	20	0.392	0.993464	1	151.4	213.167
COG1572	20	0.392	0.993464	1	867.2	989.667
COG5207	20	0.392	0.993464	1	107	58.8333
COG0226	20	0.392	0.993464	1	16244.4	13616.8
COG1664	20	0.392	0.993464	1	6294.4	5104.33
COG5341	20	0.393	0.993464	1	2609.6	1993.17
COG4354	20	0.393	0.993464	1	2221.4	1670.5
COG1675	20	0.394	0.993464	1	310.6	375.333
COG4399	20	0.394	0.993464	1	979.6	1259.67
COG1137	20	0.394	0.993464	1	7136	6293.17
COG2975	20	0.394	0.993464	1	1375.8	1503.67
COG4806	20	0.394	0.993464	1	1212	599.5
COG1518	20	0.394	0.993464	1	7736	7037.17
COG0673	20	0.394	0.993464	1	72059.4	58664.3
COG4378	20	0.395	0.993464	1	570.2	412.167
COG5302	20	0.395	0.993464	1	158	190.167
COG4817	20	0.395	0.993464	1	171.4	129.5
COG3869	20	0.395	0.993464	1	590	992.5
COG1215	20	0.395	0.993464	1	38470	31455.3
COG5524	20	0.395	0.993464	1	281.2	224.667
COG2100	20	0.396	0.993464	1	117.4	88.5
COG5002	20	0.396	0.993464	1	22797.8	19503.7
COG4452	20	0.396	0.993464	1	837.4	640.667
COG4167	20	0.396	0.993464	1	80.2	160.5
COG2001	20	0.397	0.993464	1	8594	7764.33
COG4188	20	0.397	0.993464	1	2850.6	2163
COG3943	20	0.397	0.993464	1	9755.8	6728
COG3730	20	0.397	0.993464	1	213	181.167
COG0232	20	0.397	0.993464	1	8791.2	8035
COG5422	20	0.397	0.993464	1	1035.8	727.833
COG1520	20	0.398	0.993464	1	8670.2	6778.33
COG1284	20	0.398	0.993464	1	13785.4	9822
COG0129	20	0.398	0.993464	1	18294.6	14132
COG3589	20	0.398	0.993464	1	733.4	704.667
COG0425	20	0.398	0.993464	1	7293.4	6043.5
COG5274	18.5	0.398	0.993464	1	0.8	0.333333
COG0362	20	0.398	0.993464	1	3767.6	3695.83
COG0108	20	0.398	0.993464	1	10552.6	9595.33
COG3487	20	0.398	0.993464	1	571.4	463.167
COG5525	20	0.398	0.993464	1	1805	1223.67
COG1735	20	0.398	0.993464	1	755.8	597.333
COG1902	20	0.399	0.993464	1	24180.4	18396.2
COG5597	20	0.4	0.993464	1	32.2	27.5
COG1254	20	0.4	0.993464	1	5772.6	4715.33
COG0054	20	0.4	0.993464	1	9582	8870.17
COG2820	20	0.4	0.993464	1	6084.4	4650.67
COG0302	20	0.4	0.993464	1	9740.4	8711.5
COG3945	20	0.401	0.993464	1	1086.8	1376.33
COG5561	20	0.401	0.993464	1	539.2	404.167
COG1982	20	0.401	0.993464	1	5830.8	4920.5
COG1883	20	0.401	0.993464	1	5970.2	3891.83
COG5406	20	0.401	0.993464	1	847.8	657.667
COG0668	20	0.402	0.993464	1	20350.4	16904.3
COG1596	20	0.402	0.993464	1	17717.4	14012.3
COG1344	20	0.402	0.993464	1	16103.6	12748
COG4303	20	0.402	0.993464	1	1423.8	1699.17
COG1891	20	0.402	0.993464	1	157.8	219.5
COG4756	20	0.403	0.993464	1	109.6	90.3333
COG2837	20	0.403	0.993464	1	2795	3133.83
COG3323	20	0.403	0.993464	1	1667.4	1996.83
COG0801	20	0.403	0.993464	1	10328.4	9616
COG1743	20	0.403	0.993464	1	860.2	682.667
COG0722	20	0.404	0.993464	1	4652.6	3549.33
COG0854	20	0.404	0.993464	1	6682	5294.67
COG3012	20	0.405	0.993464	1	3914.2	3263.67
COG3935	20	0.405	0.993464	1	2670	2086.5
COG4642	20	0.405	0.993464	1	1577.4	1405.17
COG4089	20	0.405	0.993464	1	238.8	189.167
COG1668	20	0.405	0.993464	1	6069.8	5497.83
COG1912	20	0.406	0.993464	1	2439.2	2036.17
COG4975	20	0.406	0.993464	1	1124.4	993.333
COG3896	20	0.406	0.993464	1	47.4	43.1667
COG2206	20	0.406	0.993464	1	16413.4	12974.7
COG1165	20	0.406	0.993464	1	3535.8	3267.17
COG1508	20	0.406	0.993464	1	8616.8	7302.17
COG2078	20	0.406	0.993464	1	1339.6	972.667
COG4802	20	0.407	0.993464	1	420.2	330.5
COG3593	20	0.407	0.993464	1	6765.2	5940.17
COG1003	20	0.408	0.993464	1	7718.4	6660
COG1825	20	0.408	0.993464	1	8723.4	8240
COG1236	20	0.408	0.993464	1	7696.8	5978.83
COG1114	20	0.409	0.993464	1	2335.6	4003.67
COG3500	20	0.409	0.993464	1	1607	1331.83
COG3303	20	0.409	0.993464	1	1907.8	1658
COG1757	20	0.409	0.993464	1	9378.2	7141.67
COG2885	20	0.409	0.993464	1	44118.8	38248
COG1351	20	0.409	0.993464	1	3301.6	2945.33
COG1516	20	0.409	0.993464	1	4933.4	3798.5
COG3356	20	0.409	0.993464	1	117	141.5
COG0095	20	0.41	0.993464	1	3615	3174
COG1275	20	0.41	0.993464	1	1927.8	2104
COG0476	20	0.41	0.993464	1	13317.4	11166.3
COG1029	20	0.41	0.993464	1	202.4	268.667
COG2199	20	0.41	0.993464	1	50739.4	38636.8
COG5545	20	0.41	0.993464	1	7343	3634
COG3676	20	0.411	0.993464	1	155.6	150.333
COG3059	20	0.411	0.993464	1	967	765.167
COG4304	20	0.411	0.993464	1	12.2	17
COG5427	20	0.411	0.993464	1	126.8	107.333
COG3617	20	0.412	0.993464	1	2556.8	1902.83
COG0517	20	0.412	0.993464	1	7764	6447.33
COG0612	20	0.412	0.993464	1	32971.2	27824.3
COG0427	20	0.412	0.993464	1	7930.8	7278
COG4295	20	0.412	0.993464	1	889.4	642
COG4105	20	0.412	0.993464	1	8569.6	7267.17
COG3325	20	0.412	0.993464	1	3115.6	2557.33
COG2344	20	0.412	0.993464	1	4912.6	3343
COG4819	20	0.412	0.993464	1	358.4	409.5
COG4574	20	0.413	0.993733	1	302	152.167
COG3371	20	0.413	0.993733	1	210.8	95.6667
COG0716	20	0.413	0.993733	1	11084.4	8554.33
COG3263	20	0.413	0.993733	1	4180.8	3385
COG3942	20	0.414	0.994799	1	1917.4	1367
COG1721	20	0.414	0.994799	1	15382	13308.8
COG1624	20	0.415	0.994799	1	6263.6	5258.5
COG1307	20	0.415	0.994799	1	11581	7986.67
COG0765	20	0.415	0.994799	1	21788.6	20372.8
COG4568	20	0.415	0.994799	1	133.4	176
COG1432	20	0.415	0.994799	1	7403	6371.67
COG4886	20	0.416	0.995596	1	6030	5560.83
COG1452	20	0.416	0.995596	1	7893.6	6844.67
COG2068	20	0.416	0.995596	1	6432.6	5186.5
COG1943	20	0.417	0.997455	1	15271.2	14681.7
COG3736	20	0.418	0.998246	1	1129.4	815
COG0677	20	0.418	0.998246	1	8824.8	7017.33
COG0810	20	0.418	0.998246	1	31671.2	27078.3
COG2994	20	0.419	1	1	162	115.333
COG0265	20	0.42	1	1	32526	27835.7
COG3472	20	0.42	1	1	635.8	511.333
COG1411	20	0.421	1	1	151	212.833
COG1135	20	0.423	1	1	5631.4	5490.17
COG0347	20	0.424	1	1	12978.8	10708.5
COG3583	20	0.425	1	1	1446.6	2420.17
COG3253	20	0.425	1	1	1337	1556.5
COG1362	20	0.428	1	1	4933.2	3951.17
COG1775	20	0.43	1	1	3694	3364.33
COG4092	19.5	0.433	1	1	27.2	21.1667
COG5222	19.5	0.433	1	1	32.4	23
COG4590	19.5	0.433	1	1	202.8	158
COG4115	20	0.435	1	1	3033.6	2587.33
COG3789	19.5	0.438	1	1	425.2	179.833
COG5543	18.5	0.438	1	1	0.4	0.166667
COG2888	19.5	0.443	1	1	8.8	100.167
COG3447	19	0.451	1	1	80.4	98.3333
COG1229	19.5	0.451	1	1	222.6	285.667
COG5441	19.5	0.46	1	1	556.8	462
COG4393	19	0.466	1	1	252	738.833
COG4930	19	0.467	1	1	431.6	337.333
COG1504	19	0.469	1	1	176.2	150.833
COG4150	19	0.47	1	1	174.6	166.833
COG4689	19	0.47	1	1	303.4	409.167
COG2985	19	0.47	1	1	6998.4	4744.83
COG1392	19	0.471	1	1	4874	4463.5
COG3509	19	0.472	1	1	6231.4	5225.17
COG0069	19	0.473	1	1	12593	10082.2
COG4633	19	0.473	1	1	642	737.833
COG4086	19	0.474	1	1	1406.4	1196.83
COG0701	19	0.474	1	1	5046.6	4548.83
COG1186	19	0.474	1	1	16203.8	14262
COG5114	19	0.474	1	1	4.4	2.5
COG1858	19	0.475	1	1	10348.2	8493.83
COG3688	19	0.476	1	1	1609.4	1833.33
COG3587	19	0.478	1	1	1172.2	1362.83
COG0599	19	0.478	1	1	11364.4	9190.83
COG2173	19	0.479	1	1	2970.2	2791.5
COG1795	19	0.479	1	1	760.2	919
COG0409	19	0.48	1	1	2413.8	2277.33
COG3087	19	0.48	1	1	2586	2154.83
COG4856	19	0.48	1	1	3149.4	2784.83
COG4688	19	0.481	1	1	108.4	121.167
COG3668	19	0.481	1	1	8918.6	6972.83
COG2186	19	0.481	1	1	20648.2	16736.5
COG3857	19	0.481	1	1	4370.8	4011
COG5581	19	0.482	1	1	2055.6	1662.17
COG2966	19	0.482	1	1	5756.8	4821.67
COG3338	19	0.482	1	1	751.8	798.667
COG3611	19	0.482	1	1	568.4	519
COG0394	19	0.483	1	1	17462.4	15496.2
COG4472	19	0.483	1	1	2523.8	2021.33
COG2944	19	0.483	1	1	4961	4219.33
COG2403	19	0.483	1	1	229.6	189
COG1539	19	0.483	1	1	8250	7386
COG0258	19	0.484	1	1	5644	4735
COG4969	19	0.484	1	1	1647.6	1858.17
COG1749	19	0.484	1	1	4543.4	3811.67
COG3871	19	0.484	1	1	4847.4	3579
COG4592	19	0.484	1	1	103	94
COG0076	19	0.485	1	1	7166	6039.33
COG5464	19	0.486	1	1	3032	2618.5
COG3001	19	0.486	1	1	1511	1736
COG3714	19	0.486	1	1	1282.4	1029
COG4801	19	0.487	1	1	5.4	98.6667
COG1823	19	0.487	1	1	435.2	506.333
COG0667	19	0.487	1	1	39900.6	33575.8
COG3298	19	0.487	1	1	384.6	304.167
COG3679	19	0.487	1	1	711.8	862
COG1164	19	0.487	1	1	6948.2	6359.67
COG1846	19	0.488	1	1	70729.4	59382.3
COG1808	19	0.488	1	1	3166.6	2513
COG2235	19	0.488	1	1	1208.6	1463.17
COG0004	19	0.488	1	1	12473.4	10242.3
COG1752	19	0.488	1	1	17928.4	15237.3
COG1886	19	0.488	1	1	6102.4	5035.5
COG0251	19	0.489	1	1	29805.2	26036
COG2172	19	0.489	1	1	10177.2	8758.17
COG4530	19	0.489	1	1	309.6	349.333
COG0764	19	0.489	1	1	11267.4	9320.17
COG0350	19	0.489	1	1	13084	11854.2
COG0321	19	0.49	1	1	7178.2	6200.17
COG5263	19	0.49	1	1	6780.4	4202
COG3600	19	0.49	1	1	1305.8	1015
COG1767	19	0.49	1	1	950	1079.67
COG1242	19	0.49	1	1	5385.2	4580
COG3887	19	0.491	1	1	2447	2022
COG1682	19	0.491	1	1	12252.6	9808.33
COG4800	19	0.491	1	1	34.2	29
COG4124	19	0.491	1	1	4502.2	3365.17
COG4458	19	0.491	1	1	122.2	100
COG5096	19	0.491	1	1	53.6	41
COG5125	19	0.491	1	1	1.6	2.33333
COG1268	19	0.492	1	1	4682.2	4512.5
COG1319	19	0.492	1	1	10178.4	8754
COG5487	19	0.492	1	1	477	585
COG3782	19	0.492	1	1	384.2	466.833
COG1513	19	0.492	1	1	604	681.333
COG1986	19	0.492	1	1	210	259
COG1988	19	0.492	1	1	2397.6	2452
COG0568	19	0.492	1	1	24161	21568.7
COG5527	19	0.492	1	1	1308.8	1692.67
COG2251	19	0.492	1	1	730.8	912.667
COG3246	19	0.492	1	1	5209	4404.33
COG1854	19	0.493	1	1	2563.6	2060.33
COG0414	19	0.493	1	1	8787.2	7917.67
COG0050	19	0.493	1	1	15001.6	14090
COG2163	19	0.493	1	1	429.8	860.5
COG3884	19	0.493	1	1	4466.6	2858.83
COG0499	19	0.493	1	1	8598.6	7286.33
COG4101	19	0.493	1	1	517.6	630.333
COG1733	19	0.493	1	1	24583.2	18839.8
COG4240	19	0.493	1	1	409	335.167
COG4892	19	0.494	1	1	504.4	541.5
COG1118	19	0.494	1	1	3080.4	2509.5
COG4066	18.5	0.494	1	1	2.2	1.33333
COG1176	19	0.494	1	1	9025.6	7906.33
COG5444	19	0.494	1	1	94.8	120.667
COG1187	19	0.494	1	1	20843.2	18855.5
COG3497	19	0.494	1	1	3034.6	2574.5
COG5083	19	0.494	1	1	62.6	50.1667
COG3305	19	0.494	1	1	560	591.833
COG2923	19	0.495	1	1	297.2	329.167
COG2032	19	0.495	1	1	3409.2	2501.33
COG3225	19	0.495	1	1	2332.8	1936.83
[truncated: 2,474 more rows]

## Sheet: G3_VS_G4
OTU	Test-Statistic	P	FDR_P	Bonferroni_P	G4_mean	G3_mean
COG1873	53	0	0	0	1012.11	2370.17
COG3708	53	0	0	0	1313.44	2662.67
COG0432	53	0	0	0	3121.33	5932.83
COG1476	54	0	0	0	17782	34770.7
COG2876	54	0	0	0	3480.33	8245.67
COG1096	52	0	0	0	1.44444	13.3333
COG0426	53	0	0	0	5017.44	10635.3
COG4659	54	0	0	0	2051.11	5651.5
COG4658	54	0	0	0	2092.33	5614
COG1387	53	0	0	0	3482.33	9752.33
COG5135	54	0	0	0	14.5556	175
COG2887	54	0	0	0	1310.11	2964.17
COG4767	54	0	0	0	2188.78	5773.5
COG0733	52	0	0	0	5912	11497.8
COG4422	54	0	0	0	1621.22	4323.83
COG3363	54	0	0	0	547.667	2166.67
COG1962	53.5	0	0	0	1.55556	14.6667
COG1060	52	0	0	0	5512.22	12307.7
COG1963	54	0	0	0	600.333	1668.5
COG1606	54	0	0	0	1462.22	3455.83
COG4377	53	0	0	0	171.778	483.5
COG1113	53	0	0	0	17705.8	5692.17
COG1112	51	0	0	0	4629.11	8499.5
COG2006	54	0	0	0	1042.78	3240
COG1855	54	0	0	0	36.2222	353.167
COG2389	52	0	0	0	32.6667	211.667
COG5440	54	0	0	0	0.222222	6.33333
COG0674	53	0	0	0	7190.89	16512.5
COG5593	54	0	0	0	74	401.833
COG1102	53	0	0	0	2974	11280.3
COG4810	54	0	0	0	539.667	1859.17
COG4739	53	0	0	0	349.111	1814.33
COG2035	53	0	0	0	1383	4125.5
COG3290	53	0	0	0	3720.67	12556.2
COG2100	54	0	0	0	17.4444	66.8333
COG1776	54	0	0	0	1139.78	3465.17
COG2108	54	0	0	0	26.5556	177
COG4370	54	0	0	0	16.8889	184.833
COG2244	54	0	0	0	22242.1	36498
COG1915	54	0	0	0	211.333	736.167
COG4744	51	0	0	0	565.333	1733
COG4747	54	0	0	0	1333.67	4292.67
COG4880	52	0	0	0	657.778	1250
COG3192	54	0	0	0	211.556	788.667
COG0295	54	0	0	0	4491.11	8534
COG0407	54	0	0	0	9568	15207
COG4577	54	0	0	0	3027	8760.17
COG5011	54	0	0	0	1026.22	3241.67
COG3943	54	0	0	0	3563.89	10533
COG0067	50.5	0	0	0	451.111	942
COG1625	54	0	0	0	671	2441
COG5340	54	0	0	0	1696.78	4437.17
COG1132	52	0	0	0	58084.4	86901.7
COG4881	54	0	0	0	6.55556	66.6667
COG5018	54	0	0	0	593.889	1458.5
COG1342	54	0	0	0	615	2103.5
COG1433	54	0	0	0	1420.33	4507
COG5038	51	0	0	0	32.7778	144
COG4974	54	0	0	0	69699.3	123816
COG3955	53	0	0	0	6.88889	84.6667
COG4209	54	0	0	0	4025.89	24955.8
COG1906	51	0	0	0	91.4444	329
COG1900	54	0	0	0	50.7778	319.167
COG1903	54	0	0	0	1251.22	3381
COG4757	53	0	0	0	4259.11	858.667
COG3835	53	0	0	0	3261.67	7557
COG3183	54	0	0	0	410	910.833
COG4509	54	0	0	0	1438.67	6460
COG2158	53	0	0	0	203.778	758.333
COG2768	53	0	0	0	2140.44	6690.33
COG0696	51	0	0	0	5014.11	8130.67
COG0434	54	0	0	0	390.667	1080.67
COG1483	52	0	0	0	231	584.667
COG1453	54	0	0	0	2001.67	7573.83
COG2014	54	0	0	0	261.222	906
COG5632	54	0	0	0	675.333	2610.83
COG5636	54	0	0	0	36.6667	353.333
COG3859	54	0	0	0	542.778	1669.67
COG2221	54	0	0	0	2396.56	8695
COG3369	53	0	0	0	1154.11	2727
COG1936	53	0	0	0	69.7778	368.833
COG5167	54	0	0	0	2.44444	39.8333
COG0194	52	0	0	0	10041.2	13136.2
COG5329	52	0	0	0	1.88889	25.5
COG5322	54	0	0	0	94.3333	349
COG3426	54	0	0	0	774.222	3493.5
COG2309	52	0	0	0	2732.22	4983.83
COG4895	54	0	0	0	373	1015
COG3959	54	0	0	0	2927.67	6467.33
COG3958	54	0	0	0	2951.78	6531.33
COG5592	54	0	0	0	61.4444	285.5
COG0458	51	0	0	0	11045.9	14777.8
COG1563	54	0	0	0	214	871
COG4237	54	0	0	0	485.556	1894.83
COG4306	53	0	0	0	17.7778	68.3333
COG1148	54	0	0	0	1139.44	3488
COG1149	54	0	0	0	2914.33	9097.5
COG1321	54	0	0	0	4708.56	9222.83
COG5263	54	0	0	0	1713.67	8191.33
COG5496	54	0	0	0	1381.78	3743
COG4820	54	0	0	0	251.111	688.333
COG3409	54	0	0	0	2360.22	4631
COG1582	54	0	0	0	829.778	2219.17
COG4657	54	0	0	0	2063.44	5695
COG0205	54	0	0	0	9717.78	18188.2
COG1339	54	0	0	0	1.44444	44.3333
COG0534	54	0	0	0	34539.4	80418.7
COG4636	54	0	0	0	4740.22	13119.3
COG5012	54	0	0	0	1606.33	3765.67
COG4822	54	0	0	0	831.111	3154.33
COG4250	54	0	0	0	36.7778	186
COG2414	54	0	0	0	586.111	1695
COG1013	54	0	0	0	5335.44	12190.2
COG1014	54	0	0	0	4056.22	11886.3
COG4495	54	0	0	0	98	351
COG1908	52	0	0	0	417.222	1149
COG0168	51	0	0	0	8457.67	13784.8
COG0493	54	0	0	0	13860.4	21728.3
COG4089	54	0	0	0	60.7778	273.667
COG3580	51	0	0	0	773.222	2164.33
COG2413	54	0	0	0	41.8889	372
COG5474	54	0	0	0	20.3333	177.333
COG4927	54	0	0	0	612.333	1400.17
COG1313	54	0	0	0	582.222	2227.5
COG3854	54	0	0	0	641	2490
COG2316	52	0	0	0	1118.33	2494.33
COG2405	54	0	0	0	186.222	862.5
COG3044	52	0	0	0	615.333	1789.83
COG5548	54	0	0	0	19.5556	170
COG1478	54	0	0	0	628.889	1320.5
COG3467	54	0	0	0	4046	8586.17
COG2362	54	0	0	0	479.889	1245.17
COG3669	54	0	0	0	7162.44	17848.8
COG1191	54	0	0	0	10788.7	22629.3
COG2089	54	0	0	0	1759.78	3858.33
COG4115	54	0	0	0	1195.78	3100.5
COG0648	53	0	0	0	2643.56	6632.83
COG4804	54	0	0	0	3597.67	9413.33
COG4809	54	0	0	0	30.1111	97.3333
COG3262	54	0	0	0	7.11111	66
COG4660	54	0	0	0	2048.44	5606.5
COG2344	53	0	0	0	2127.78	5744.5
COG2509	54	0	0	0	3894.11	9074.83
COG0569	53	0	0	0	12816.3	20267.5
COG1328	51	0	0	0	4110.11	9322.17
COG1363	53	0	0	0	2884	5976.17
COG1082	51	0	0	0	21308.6	36459.3
COG1180	54	0	0	0	6354.44	15586.3
COG1691	54	0	0	0	1415	3387.17
COG5017	53	0	0	0	78.6667	387.167
COG4951	52	0	0	0	270.778	972.667
COG3874	54	0	0	0	1055.44	3105.83
COG3872	54	0	0	0	1046.89	3357.83
COG4902	54	0	0	0	33.1111	158.833
COG4908	53	0	0	0	1149.22	2765
COG4905	52	0	0	0	1851.56	7020
COG2337	53	0	0	0	3307.44	9021.33
COG3629	53	0	0	0	2837.33	5743.67
COG4722	54	0	0	0	158	739.5
COG0572	52	0	0	0	4893.33	10746.7
COG2605	54	0	0	0	1402.22	4039.67
COG1351	53	0	0	0	1682.56	3672
COG1350	53	0	0	0	1474.22	4073.67
COG4048	54	0	0	0	43.4444	372.5
COG4285	53	0	0	0	26.3333	94.3333
COG1641	53	0	0	0	1562.33	3484.67
COG2994	54	0	0	0	58.3333	228.167
COG5524	54	0	0	0	112.333	348.167
COG5423	54	0	0	0	301.222	1576.83
COG4864	52	0	0	0	987.556	2988
COG4868	54	0	0	0	777.667	2423.5
COG2048	54	0	0	0	474.333	2202.67
COG1110	54	0	0	0	67.8889	412.5
COG4887	54	0	0	0	207.778	803
COG2811	52.5	0	0	0	0.111111	1.83333
COG4912	51	0	0	0	2679.33	5671.33
COG5119	54	0	0	0	13.6667	169
COG5085	52	0	0	0	4.22222	30.5
COG1653	53	0	0	0	33516.9	78769.8
COG5239	54	0	0	0	39.5556	361.167
COG5550	54	0	0	0	16.7778	169.833
COG0700	52	0	0	0	788.667	2276
COG1156	54	0	0	0	1616.78	5012.5
COG4936	53	0	0	0	199.778	719.333
COG4859	54	0	0	0	156.222	872.833
COG3815	53	0	0	0	118.556	426.167
COG2078	54	0	0	0	417	1245.67
COG4632	52	0	0	0	2009.33	5570.83
COG2843	54	0	0	0	3640.33	6974
COG5095	52	0	0	0	4.22222	30.5
COG3538	52	0	0	0	1472.89	3927.5
COG1394	53	0	0	0	1603.11	4985.33
COG1583	54	0	0	0	458.889	1356.33
COG4845	51	0	0	0	1418.78	4852
COG4624	54	0	0	0	2809.89	11570.2
COG5398	50	0.001	0.0145227	1	219.333	548.167
COG1672	52	0.001	0.0145227	1	1670.78	4845
COG1751	51	0.001	0.0145227	1	23.3333	62
COG2385	53	0.001	0.0145227	1	2419.22	6281.17
COG5381	52	0.001	0.0145227	1	103.222	382.167
COG0395	53	0.001	0.0145227	1	29813	71400.8
COG2738	53	0.001	0.0145227	1	1882.56	5275.67
COG1269	50	0.001	0.0145227	1	2115.44	5417.17
COG5015	54	0.001	0.0145227	1	934.222	2918
COG1468	49	0.001	0.0145227	1	1085.11	2913.67
COG4378	53	0.001	0.0145227	1	167.556	475.833
COG1244	51	0.001	0.0145227	1	124.556	405.667
COG3634	51	0.001	0.0145227	1	8085.56	3452.67
COG1579	53	0.001	0.0145227	1	2906.78	6233.33
COG1315	52	0.001	0.0145227	1	722.889	2079.5
COG1077	52	0.001	0.0145227	1	9248.56	13330.8
COG1070	51	0.001	0.0145227	1	11963.8	20771
COG3505	51	0.001	0.0145227	1	11340.2	20601.2
COG2813	51	0.001	0.0145227	1	6213	3067.33
COG1106	51	0.001	0.0145227	1	1923.56	5132.17
COG3862	54	0.001	0.0145227	1	579.556	2352.17
COG1408	52	0.001	0.0145227	1	7990.78	12097.3
COG2107	52	0.001	0.0145227	1	1181.22	2842
COG5611	51	0.001	0.0145227	1	291.889	659.5
COG2241	53	0.001	0.0145227	1	712.111	1499.83
COG3344	54	0.001	0.0145227	1	7440.22	15909
COG3758	50	0.001	0.0145227	1	3460.11	911
COG5585	53	0.001	0.0145227	1	78.2222	523.333
COG3404	52	0.001	0.0145227	1	926.444	2160.17
COG3581	54	0.001	0.0145227	1	1091.11	3166.67
COG1131	53	0.001	0.0145227	1	56700.9	86525.5
COG4753	54	0.001	0.0145227	1	12384.2	41726.3
COG1830	51	0.001	0.0145227	1	1802	3412.83
COG1837	51	0.001	0.0145227	1	2764.56	5238.33
COG2433	53	0.001	0.0145227	1	450.667	987
COG3640	51	0.001	0.0145227	1	556.778	1381.67
COG3033	53	0.001	0.0145227	1	900.444	2490.5
COG5337	51	0.001	0.0145227	1	906.778	1938.67
COG2830	53	0.001	0.0145227	1	432.556	1930.67
COG4031	49	0.001	0.0145227	1	0.111111	4
COG3968	51	0.001	0.0145227	1	2369.22	6835
COG3086	51	0.001	0.0145227	1	1198	2717.5
COG0681	54	0.001	0.0145227	1	13001	18794.3
COG1480	52	0.001	0.0145227	1	2023.44	4094
COG1151	52	0.001	0.0145227	1	2173.78	6843.17
COG1150	54	0.001	0.0145227	1	509.667	2432.33
COG1155	53	0.001	0.0145227	1	1591.78	4851.5
COG1464	50	0.001	0.0145227	1	12063.3	6812.5
COG1592	54	0.001	0.0145227	1	4009.78	13171.2
COG3478	52	0.001	0.0145227	1	113.889	486.667
COG1567	53	0.001	0.0145227	1	281.333	836.833
COG1030	52	0.001	0.0145227	1	2382.22	4720.17
COG1032	52	0.001	0.0145227	1	13957.9	26137.7
COG1621	49	0.001	0.0145227	1	4952.44	10191.2
COG3431	54	0.001	0.0145227	1	68.5556	430.5
COG0613	54	0.001	0.0145227	1	5986	9846.5
COG0309	53	0.001	0.0145227	1	2000.56	4205.5
COG0618	53	0.001	0.0145227	1	4078	8616.83
COG5492	53	0.001	0.0145227	1	2885.78	7245.67
COG3894	54	0.001	0.0145227	1	841.667	2368
COG1954	53	0.001	0.0145227	1	532.889	1531.17
COG3236	50	0.001	0.0145227	1	1213.22	2340.67
COG3152	52	0.001	0.0145227	1	6768.67	2776.17
COG1337	53	0.001	0.0145227	1	1028.11	2154.67
COG5026	52	0.001	0.0145227	1	68	304.333
COG1775	52	0.001	0.0145227	1	1341.33	3596.33
COG5279	54	0.001	0.0145227	1	1206	4370
COG1439	53	0.001	0.0145227	1	63	384.5
COG2152	54	0.001	0.0145227	1	2674	6723.83
COG4827	50.5	0.001	0.0145227	1	7.77778	48.5
COG1160	52	0.001	0.0145227	1	10857.7	15019.5
COG1633	53	0.001	0.0145227	1	1446	3041.83
COG5561	54	0.001	0.0145227	1	117	466
COG5439	52	0.001	0.0145227	1	121.111	509.333
COG3328	51	0.001	0.0145227	1	13494.2	19768.7
COG2111	54	0.001	0.0145227	1	851.667	1450
COG2407	52	0.001	0.0145227	1	2057.33	8036.33
COG0310	53	0.001	0.0145227	1	1374.67	3215.17
COG1379	51	0.001	0.0145227	1	480.556	1098
COG1378	53	0.001	0.0145227	1	505.333	1402.5
COG0480	50	0.001	0.0145227	1	16677.4	24436
COG5504	52	0.001	0.0145227	1	178.778	555
COG3864	52	0.001	0.0145227	1	851.333	2403.33
COG2406	51	0.001	0.0145227	1	161.778	548.167
COG3260	52	0.001	0.0145227	1	910.111	2768.17
COG4474	51	0.001	0.0145227	1	1081.67	3773.83
COG1362	51	0.001	0.0145227	1	2093.78	5409
COG1083	54	0.001	0.0145227	1	1231	3646.5
COG0101	52	0.001	0.0145227	1	10126.8	13270
COG1699	54	0.001	0.0145227	1	905.778	2615.67
COG4871	50	0.001	0.0145227	1	14.8889	74.3333
COG3878	52	0.001	0.0145227	1	453.444	761.167
COG3876	52	0.001	0.0145227	1	2082.33	4405
COG3875	51	0.001	0.0145227	1	1435.67	2887.33
COG4816	51	0.001	0.0145227	1	380.889	1013
COG3119	53	0.001	0.0145227	1	17071.7	37055.8
COG1390	52	0.001	0.0145227	1	800.444	2840
COG4464	52	0.001	0.0145227	1	1927.67	4514.5
COG4289	51	0.001	0.0145227	1	1198.89	3421.67
COG4869	52	0.001	0.0145227	1	602.444	2173.5
COG3804	54	0.001	0.0145227	1	607	1641.33
COG4917	52	0.001	0.0145227	1	377.444	1330.83
COG3100	52	0.001	0.0145227	1	3460	531.333
COG5182	49.5	0.001	0.0145227	1	0	3
COG3643	51	0.001	0.0145227	1	1023.22	2743.17
COG1456	51.5	0.001	0.0145227	1	222.222	671
COG5082	52	0.001	0.0145227	1	1.88889	25.5
COG0707	53	0.001	0.0145227	1	10959.9	14178
COG5434	52	0.001	0.0145227	1	6798.67	14217.8
COG1883	54	0.001	0.0145227	1	2081.89	6951.17
COG0550	51	0.001	0.0145227	1	15640.2	25130.2
COG0358	52	0.001	0.0145227	1	15190.6	24491.8
COG2740	54	0.001	0.0145227	1	2903.44	5129.83
COG4712	51	0.002	0.0237294	1	170.556	566.667
COG0381	50	0.002	0.0237294	1	7608.22	11367.2
COG0383	52	0.002	0.0237294	1	1920	6292.17
COG1847	50	0.002	0.0237294	1	2499.44	4743.33
COG1001	51	0.002	0.0237294	1	1770.56	3611
COG1552	49	0.002	0.0237294	1	0.111111	5.66667
COG1035	52	0.002	0.0237294	1	862.778	3120.5
COG0419	52	0.002	0.0237294	1	7650.56	11282.3
COG4576	50	0.002	0.0237294	1	1173.11	2758.33
COG1449	51	0.002	0.0237294	1	1770.78	4204.5
COG1624	51	0.002	0.0237294	1	2808.11	6610.17
COG4198	52	0.002	0.0237294	1	2275	5552.17
COG4199	54	0.002	0.0237294	1	6.55556	56.3333
COG1636	53	0.002	0.0237294	1	1723.78	4062.17
COG3969	52	0.002	0.0237294	1	616.111	2619.83
COG0463	52	0.002	0.0237294	1	62069.3	97515.3
COG0465	51	0.002	0.0237294	1	12690.6	17353.7
COG1482	51	0.002	0.0237294	1	4097.89	8010.33
COG1144	50	0.002	0.0237294	1	515.556	1111.83
COG1209	50	0.002	0.0237294	1	11168.7	15967.8
COG4296	51	0.002	0.0237294	1	105.778	421.833
COG0539	52	0.002	0.0237294	1	10188.7	13756.3
COG0019	52	0.002	0.0237294	1	13203.8	19577.3
COG0153	52	0.002	0.0237294	1	3424.56	6665.33
COG1312	53	0.002	0.0237294	1	2225	5614.67
COG2972	51	0.002	0.0237294	1	10306.9	30000.8
COG0544	50	0.002	0.0237294	1	9901	12711.2
COG1461	52	0.002	0.0237294	1	2025.89	4352.67
COG3458	50	0.002	0.0237294	1	1418.33	2457.5
COG4245	51	0.002	0.0237294	1	931.889	2157.5
COG4708	50	0.002	0.0237294	1	942.667	2486.5
COG3598	50	0.002	0.0237294	1	1903	3454.17
COG4225	51	0.002	0.0237294	1	3683.78	8993.17
COG3681	51	0.002	0.0237294	1	1528.67	4994.33
COG1373	51	0.002	0.0237294	1	9413	19586.5
COG0489	52	0.002	0.0237294	1	17219.2	25255.5
COG0482	52	0.002	0.0237294	1	10100.2	14019.5
COG2849	53	0.002	0.0237294	1	3365.44	5952.67
COG2088	54	0.002	0.0237294	1	1302	4528.5
COG3910	49	0.002	0.0237294	1	1041	2081.17
COG1812	50	0.002	0.0237294	1	31.8889	119.333
COG3263	52	0.002	0.0237294	1	2441.22	4737.83
COG3261	51	0.002	0.0237294	1	1052.89	2798.17
COG2508	50	0.002	0.0237294	1	5443.67	8786.17
COG0363	51	0.002	0.0237294	1	9200.89	14665
COG1696	54	0.002	0.0237294	1	5454.78	11834.5
COG4124	51	0.002	0.0237294	1	1879.78	4207.17
COG4725	51	0.002	0.0237294	1	602.778	1855
COG1719	50	0.002	0.0237294	1	331.222	948.5
COG3331	48	0.002	0.0237294	1	932.889	2243.67
COG3274	50	0.002	0.0237294	1	2579.56	6686.83
COG0375	52	0.002	0.0237294	1	1804.22	3575.83
COG1427	52	0.002	0.0237294	1	1175.33	2834.67
COG0110	51	0.002	0.0237294	1	17208	27303.5
COG5238	52	0.002	0.0237294	1	5.11111	40.3333
COG3561	52	0.002	0.0237294	1	151.889	525
COG5523	51	0.002	0.0237294	1	1289.89	4085.17
COG5520	52	0.002	0.0237294	1	2999	6458.33
COG1650	51	0.002	0.0237294	1	9.88889	42.5
COG0250	51	0.002	0.0237294	1	11698.7	16243.7
COG2073	51	0.002	0.0237294	1	1551.22	3238.5
COG3254	50	0.002	0.0237294	1	2316.11	4696
COG1867	50.5	0.002	0.0237294	1	3.88889	18.8333
COG1597	50	0.002	0.0237294	1	11615.6	16142.7
COG0280	50	0.002	0.0237294	1	8404.33	12436.3
COG0629	52	0.002	0.0237294	1	16003.4	23336.7
COG0621	51	0.002	0.0237294	1	20108.4	27300.5
COG1669	50	0.002	0.0237294	1	3683.67	6648.83
COG1895	52	0.002	0.0237294	1	316.556	1129.5
COG1253	52	0.003	0.0315741	1	16762.7	23379.8
COG3525	51	0.003	0.0315741	1	8587.33	19522.2
COG5413	53	0.003	0.0315741	1	32.3333	186.167
COG4766	49	0.003	0.0315741	1	299.444	599
COG0423	50	0.003	0.0315741	1	2966.33	6541.83
COG4552	52	0.003	0.0315741	1	1918.89	4380.83
COG5566	50	0.003	0.0315741	1	321.444	869.5
COG2131	51	0.003	0.0315741	1	2673.33	6205.67
COG1528	51	0.003	0.0315741	1	2263.44	5168.83
COG5066	51	0.003	0.0315741	1	16.2222	122.167
COG0058	51	0.003	0.0315741	1	5942.89	11617.7
COG2033	50	0.003	0.0315741	1	888	2569.33
COG4403	53	0.003	0.0315741	1	971.667	2092.67
COG0274	53	0.003	0.0315741	1	4472.33	8363.83
COG3980	51	0.003	0.0315741	1	628.556	1229.67
COG5002	48	0.003	0.0315741	1	15856.8	22092.7
COG4898	50	0.003	0.0315741	1	641.222	1193.67
COG3888	50	0.003	0.0315741	1	11.3333	53.1667
COG2364	49	0.003	0.0315741	1	1827.78	5181.33
COG0034	50	0.003	0.0315741	1	9985.78	13284.2
COG3884	50	0.003	0.0315741	1	1979.67	5038
COG2148	50	0.003	0.0315741	1	17060.1	25047.8
COG4802	52	0.003	0.0315741	1	136.444	403.167
COG1578	52	0.003	0.0315741	1	226.444	807.833
COG0448	50	0.003	0.0315741	1	5621.56	10709.2
COG0535	51	0.003	0.0315741	1	12980.9	25654.7
COG1774	51	0.003	0.0315741	1	2360.22	5998.83
COG2971	51	0.003	0.0315741	1	2950.78	5103.83
COG5660	50	0.003	0.0315741	1	693.333	1750.83
COG0822	51	0.003	0.0315741	1	8089.78	12106.7
COG4100	51	0.003	0.0315741	1	943.222	2941.33
COG3858	52	0.003	0.0315741	1	1811.11	4715.17
COG1996	51	0.003	0.0315741	1	16.3333	122.333
COG4812	52	0.003	0.0315741	1	111	333.167
COG1196	48	0.003	0.0315741	1	25828.4	32746.3
COG4800	51	0.003	0.0315741	1	13.1111	48.3333
COG1961	50	0.003	0.0315741	1	26104.7	47683.7
COG1242	51	0.003	0.0315741	1	2547.78	5823.67
COG0768	51	0.003	0.0315741	1	22733.4	29842.3
COG5535	47	0.003	0.0315741	1	0.444444	7.16667
COG1357	53	0.003	0.0315741	1	7025.67	16148.8
COG1431	51	0.003	0.0315741	1	230.889	664.167
COG2191	52	0.003	0.0315741	1	570.111	1428.17
COG1614	51	0.003	0.0315741	1	159.333	450
COG1343	49	0.003	0.0315741	1	1864.22	4135.5
COG2865	51	0.003	0.0315741	1	6471.11	14329.7
COG4704	51	0.003	0.0315741	1	934.556	1783.33
COG4465	51	0.003	0.0315741	1	711.222	1938.67
COG4099	48	0.004	0.0379068	1	2865.56	3598.17
COG5412	50	0.004	0.0379068	1	1102.78	2706
COG5133	48	0.004	0.0379068	1	0.666667	3.5
COG0731	51	0.004	0.0379068	1	1014.67	2820
COG1111	51	0.004	0.0379068	1	8.88889	59.1667
COG1470	51	0.004	0.0379068	1	629.222	1353.83
COG3507	49	0.004	0.0379068	1	14929.8	27305.2
COG1100	49	0.004	0.0379068	1	321.333	741.833
COG2759	50	0.004	0.0379068	1	3392.33	6860.83
COG4990	49	0.004	0.0379068	1	534.222	1322.17
COG2859	51	0.004	0.0379068	1	1300.44	2894
COG4211	50	0.004	0.0379068	1	431.556	1405
COG4409	51	0.004	0.0379068	1	1552.67	3364.5
COG1930	52	0.004	0.0379068	1	271	1084.5
COG5663	51	0.004	0.0379068	1	104.556	267.333
COG0514	50	0.004	0.0379068	1	10368.1	16657.2
COG0191	50	0.004	0.0379068	1	9518.22	14833.7
COG1489	50	0.004	0.0379068	1	1535.22	2798.83
COG1924	52	0.004	0.0379068	1	2050.22	5419.83
COG3481	51	0.004	0.0379068	1	1582.22	3826.83
COG3787	51	0.004	0.0379068	1	396.556	1441.83
COG2179	50	0.004	0.0379068	1	1101.67	2855.67
COG5031	50	0.004	0.0379068	1	474.333	1149.5
COG1799	50	0.004	0.0379068	1	2331.22	4941.33
COG1940	50	0.004	0.0379068	1	21634.1	36377.7
COG4087	50	0.004	0.0379068	1	41.6667	221.333
COG0641	52	0.004	0.0379068	1	5169.67	11835.5
COG1010	49	0.004	0.0379068	1	2305.78	4272.17
COG1015	49	0.004	0.0379068	1	1743.11	3355.83
COG1308	51.5	0.004	0.0379068	1	9.33333	40
COG4071	50	0.004	0.0379068	1	7.11111	34.3333
COG1193	51	0.004	0.0379068	1	4107.78	9035.17
COG1687	50	0.004	0.0379068	1	626.889	1641
COG4824	50	0.004	0.0379068	1	1073.33	2808
COG3210	49	0.004	0.0379068	1	398.667	1123.67
COG2052	52	0.004	0.0379068	1	636.778	2132.83
COG1817	49	0.004	0.0379068	1	127.778	352.667
COG0698	49	0.004	0.0379068	1	6154.22	11508.3
COG4915	51	0.004	0.0379068	1	378.778	1068.33
COG2452	50	0.004	0.0379068	1	2351.44	5017
COG2456	50	0.004	0.0379068	1	172.889	357.5
COG3079	49	0.004	0.0379068	1	3530.44	719.333
COG4732	50	0.004	0.0379068	1	564.556	1524.83
COG5551	49	0.004	0.0379068	1	142.444	353.5
COG1866	51	0.004	0.0379068	1	3190.33	5977.67
COG5545	49	0.004	0.0379068	1	3092.44	8622.33
COG5401	50	0.004	0.0379068	1	670	1995.33
COG4866	49	0.005	0.0448196	1	927.667	2586
COG0420	50	0.005	0.0448196	1	6755.56	8837.33
COG4485	50	0.005	0.0448196	1	3039.33	7316.5
COG4775	49	0.005	0.0448196	1	13353.1	19676.2
COG1851	47.5	0.005	0.0448196	1	0.777778	3.5
COG3294	50	0.005	0.0448196	1	290.667	824.167
COG1911	51	0.005	0.0448196	1	16.2222	122.333
COG1442	49	0.005	0.0448196	1	1657.11	3955.67
COG1235	49	0.005	0.0448196	1	7775.33	11910.3
COG4260	49	0.005	0.0448196	1	1578.89	3024.67
COG1175	50	0.005	0.0448196	1	27338.6	48603.3
COG4823	49	0.005	0.0448196	1	1368.67	3077.83
COG4492	51	0.005	0.0448196	1	650.444	2066.67
COG1501	50	0.005	0.0448196	1	7362.78	14720.7
COG2426	51	0.005	0.0448196	1	565.556	1904.67
COG1358	49	0.005	0.0448196	1	1270.56	2922.83
COG5527	48	0.005	0.0448196	1	5395.89	1347
COG4734	50	0.005	0.0448196	1	429.889	1099.67
COG5234	48	0.005	0.0448196	1	0.666667	3.5
COG5438	50	0.005	0.0448196	1	1724	4034.83
COG2074	49	0.005	0.0448196	1	138.444	365.333
COG3250	51	0.005	0.0448196	1	18127.8	45733
COG4833	50	0.005	0.0448196	1	969.222	2071.67
COG3534	50	0.005	0.0448196	1	5976.44	10829.5
COG3533	50	0.005	0.0448196	1	5916.11	11061.8
COG1941	50	0.005	0.0448196	1	312.556	756.333
COG1396	50	0.005	0.0448196	1	23235.1	38373.2
COG0438	49	0.006	0.0510228	1	94805.4	137092
COG0650	50	0.006	0.0510228	1	702.222	1496.33
COG2011	49	0.006	0.0510228	1	9101.78	5135.17
COG0440	50	0.006	0.0510228	1	7458.89	11304.3
COG5016	49	0.006	0.0510228	1	2414.56	5842.83
COG2242	48	0.006	0.0510228	1	2549.22	4724.17
COG1827	49	0.006	0.0510228	1	850.444	2037.33
COG0296	50	0.006	0.0510228	1	8341.78	13985.3
COG5341	49	0.006	0.0510228	1	1278.56	2997.83
COG0053	49	0.006	0.0510228	1	9532	13404.7
COG1806	49	0.006	0.0510228	1	6211.78	3045.33
COG3773	48	0.006	0.0510228	1	4332.22	6694
COG4200	50	0.006	0.0510228	1	1005.89	2481
COG5346	48	0.006	0.0510228	1	5.11111	25.3333
COG5232	46.5	0.006	0.0510228	1	4.55556	5.33333
COG0167	48	0.006	0.0510228	1	11452.6	14390.5
COG5036	51	0.006	0.0510228	1	214.556	864.833
COG2314	48	0.006	0.0510228	1	847.667	1452
COG4828	49	0.006	0.0510228	1	477.889	1069.83
COG2502	49	0.006	0.0510228	1	1705.44	4665.17
COG2985	49	0.006	0.0510228	1	3580.78	8062.83
COG3116	47	0.006	0.0510228	1	4276.44	1150.17
COG2996	49	0.006	0.0510228	1	2542.67	5295.67
COG2198	50	0.006	0.0510228	1	1326.56	2438.67
COG2855	48	0.006	0.0510228	1	4768.11	7835.17
COG2077	47	0.006	0.0510228	1	2142.22	3712
COG1882	50	0.006	0.0510228	1	4609.44	11705.2
COG1384	48	0.007	0.0565181	1	904.111	1520
COG2017	49	0.007	0.0565181	1	10420.2	17295.2
COG2886	49	0.007	0.0565181	1	123.444	312.833
COG3028	47	0.007	0.0565181	1	4354.44	1287.33
COG3340	50	0.007	0.0565181	1	1492.22	3221.17
COG3401	49	0.007	0.0565181	1	731.778	1646.17
COG1136	50	0.007	0.0565181	1	47087.8	70128.5
COG3322	50	0.007	0.0565181	1	12.2222	54.3333
COG3649	49	0.007	0.0565181	1	634.333	1908.83
COG4826	48	0.007	0.0565181	1	1126.67	2095.17
COG1145	50	0.007	0.0565181	1	132.556	299
COG0208	48	0.007	0.0565181	1	7809.56	5504.83
COG4224	50	0.007	0.0565181	1	1038.56	2634.67
COG0023	50	0.007	0.0565181	1	1567.33	3569.5
COG1810	46	0.007	0.0565181	1	0.444444	3.83333
COG3451	50	0.007	0.0565181	1	9184.78	17196.5
COG1713	49	0.007	0.0565181	1	1413.56	3505
COG3049	49	0.007	0.0565181	1	2359.56	6085.83
COG0178	48	0.007	0.0565181	1	15580.8	19839
COG2082	49	0.007	0.0565181	1	2263.44	4252.67
COG5190	49	0.007	0.0565181	1	61.5556	204.833
COG1979	48	0.007	0.0565181	1	3932.33	7464.5
COG0370	48	0.007	0.0565181	1	9792.33	13931.3
COG0344	48	0.007	0.0565181	1	5202.11	9080.83
COG3655	49.5	0.007	0.0565181	1	8575.33	14589.8
COG3537	49	0.007	0.0565181	1	7803.22	15294
COG5546	50	0.007	0.0565181	1	139.778	512.167
COG1898	48	0.007	0.0565181	1	9608.44	12872.2
COG2875	49	0.008	0.0609608	1	2467.89	4518.17
COG1297	48	0.008	0.0609608	1	3855.56	5054
COG5305	49	0.008	0.0609608	1	871.222	2101.67
COG3299	49	0.008	0.0609608	1	750.444	1697
COG1292	49	0.008	0.0609608	1	9575	4415.33
COG3345	49	0.008	0.0609608	1	7455.44	14557.2
COG5587	48	0.008	0.0609608	1	3358.22	4342.83
COG4752	49	0.008	0.0609608	1	131.778	306.167
COG4750	48	0.008	0.0609608	1	295.222	756
COG0270	50	0.008	0.0609608	1	8880.33	14183.7
COG1234	48	0.008	0.0609608	1	6999.33	10581.2
COG4508	48	0.008	0.0609608	1	153.556	254.667
COG2357	49	0.008	0.0609608	1	3514.78	7350.17
COG2820	49	0.008	0.0609608	1	2821.89	6429.33
COG3882	49	0.008	0.0609608	1	929.444	1578.67
COG1781	48	0.008	0.0609608	1	1423.78	3825
COG2964	48	0.008	0.0609608	1	1326.89	2835.33
COG3944	49	0.008	0.0609608	1	1900.56	4249.83
COG4656	48	0.008	0.0609608	1	3772.11	7676.33
COG1852	48	0.008	0.0609608	1	224	495.5
COG1797	48	0.008	0.0609608	1	3015.11	5105.67
COG4241	48	0.008	0.0609608	1	194.444	481.333
COG3142	49	0.008	0.0609608	1	2538.56	4611.17
COG3760	47	0.008	0.0609608	1	1829.89	3242
COG1168	48	0.008	0.0609608	1	5293.11	9817.33
COG2250	48	0.008	0.0609608	1	536	1174.83
COG2253	48	0.008	0.0609608	1	1946.56	3606
COG3694	48	0.008	0.0609608	1	855.333	1720.5
COG0566	49	0.008	0.0609608	1	22934.7	29676.3
COG2182	49	0.008	0.0609608	1	2280.56	4406.5
COG3432	49	0.008	0.0609608	1	44.3333	160.333
COG1086	49	0.008	0.0609608	1	8992.11	12526.5
COG2069	49	0.008	0.0609608	1	153.333	398.667
COG4942	48	0.009	0.0663213	1	8074.22	11436
COG4086	50	0.009	0.0663213	1	652.667	1612
COG1270	47	0.009	0.0663213	1	3520.67	5236.33
COG1475	49	0.009	0.0663213	1	18629.1	26332.5
COG4360	49	0.009	0.0663213	1	62.2222	191.5
COG1594	48	0.009	0.0663213	1	74.5556	6.5
COG2901	47	0.009	0.0663213	1	4350.67	1204.33
COG4408	48	0.009	0.0663213	1	37.2222	85.5
COG1224	46.5	0.009	0.0663213	1	0.222222	1.33333
COG3677	48	0.009	0.0663213	1	806.444	1667
COG0857	48	0.009	0.0663213	1	301	740
COG3885	48	0.009	0.0663213	1	183.778	510.667
COG4769	49	0.009	0.0663213	1	1164.22	2809.67
COG0449	48	0.009	0.0663213	1	11008.6	14079.8
COG3601	48	0.009	0.0663213	1	1413.67	3512.67
COG1811	47	0.009	0.0663213	1	991	1873.83
COG1215	47	0.009	0.0663213	1	26277.9	36057
COG1649	49	0.009	0.0663213	1	3412.22	7062.5
COG1436	48	0.009	0.0663213	1	1087.78	2767
COG3823	47	0.009	0.0663213	1	1825	2907.67
COG5630	45	0.01	0.0714537	1	0	0.833333
COG3635	48	0.01	0.0714537	1	918.222	2326.83
COG3630	48	0.01	0.0714537	1	286.667	783.667
COG1618	48	0.01	0.0714537	1	139.778	260.5
COG4997	48	0.01	0.0714537	1	189.333	571.167
COG1488	47.5	0.01	0.0714537	1	9203.33	7694.5
COG1946	47	0.01	0.0714537	1	7379	3608
COG5165	46.5	0.01	0.0714537	1	0.222222	1.33333
COG2825	48	0.01	0.0714537	1	7038.89	10605.7
COG1329	49	0.01	0.0714537	1	2808.44	4638.5
COG1742	49	0.01	0.0714537	1	4535	1936.33
COG4539	48	0.01	0.0714537	1	4703.33	963
COG4502	47	0.01	0.0714537	1	412.111	724.167
COG3667	47	0.01	0.0714537	1	5191.67	1535.33
COG3117	47	0.01	0.0714537	1	4377.56	1289.17
COG2195	48	0.01	0.0714537	1	7779.67	13840.8
COG4731	48	0.01	0.0714537	1	10051.2	3233.33
COG0622	47	0.01	0.0714537	1	8380.78	13455.3
COG1640	48	0.01	0.0714537	1	5062	9217.33
COG0398	48	0.011	0.0767598	1	3325.67	5342.33
COG3633	47	0.011	0.0767598	1	2641.89	813.5
COG4412	47	0.011	0.0767598	1	1600.78	2482.33
COG2755	47	0.011	0.0767598	1	29503.8	39031.3
COG3312	47	0.011	0.0767598	1	2150.67	358.5
COG3292	47	0.011	0.0767598	1	5516.11	6155.33
COG5271	48	0.011	0.0767598	1	7175.33	11281.3
COG3139	47	0.011	0.0767598	1	1984.44	324.5
COG5455	48	0.011	0.0767598	1	6775.11	1171.83
COG3279	48	0.011	0.0767598	1	27085.7	46133.5
COG0574	49	0.011	0.0767598	1	11908.3	16272.5
COG0772	48	0.011	0.0767598	1	21032.4	25196
COG2604	48	0.011	0.0767598	1	536.889	976.667
COG4882	48.5	0.011	0.0767598	1	76.4444	216.333
COG1237	48	0.011	0.0767598	1	2139.11	2717.83
COG1939	49	0.012	0.0808373	1	1247.11	3100.83
COG5380	46	0.012	0.0808373	1	1982.78	325.667
COG5598	48	0.012	0.0808373	1	409.111	848.667
COG4189	48	0.012	0.0808373	1	1305.44	2210.33
COG2036	46.5	0.012	0.0808373	1	3.33333	10
COG5619	47	0.012	0.0808373	1	48.5556	127.333
COG3751	48	0.012	0.0808373	1	3649	1339.67
COG2237	46.5	0.012	0.0808373	1	23.4444	54.8333
COG4219	48	0.012	0.0808373	1	7526.67	11819
COG0860	49	0.012	0.0808373	1	12946.1	20332
COG3881	47	0.012	0.0808373	1	224.111	613.833
COG1943	48	0.012	0.0808373	1	12089	15908.5
COG1949	47	0.012	0.0808373	1	5368.11	2475.67
COG4640	48	0.012	0.0808373	1	604.889	1599.83
COG3135	47	0.012	0.0808373	1	6038.44	1424
COG3682	48	0.012	0.0808373	1	9805.33	14992.3
COG3584	48	0.012	0.0808373	1	1026.89	1893.33
COG2980	47	0.012	0.0808373	1	4342.89	1202.5
COG3275	49	0.012	0.0808373	1	14922.4	23842.8
COG5181	43.5	0.012	0.0808373	1	0.111111	1.33333
COG3822	48	0.012	0.0808373	1	466.889	1055.17
COG2856	47	0.012	0.0808373	1	4151.33	6601.5
COG1421	47	0.012	0.0808373	1	76.1111	181.167
COG2008	47	0.013	0.0846419	1	5542.78	8624.5
COG2257	48	0.013	0.0846419	1	1232	2118
COG3297	47	0.013	0.0846419	1	3894.44	1197.17
COG2109	48	0.013	0.0846419	1	3731.33	6346.17
COG1918	48	0.013	0.0846419	1	8595.22	12825.7
COG4741	47	0.013	0.0846419	1	1550.78	127.333
COG3408	47	0.013	0.0846419	1	6425.33	10675.2
COG4512	47	0.013	0.0846419	1	642.778	1548.17
COG1484	47	0.013	0.0846419	1	17524.1	26917.7
COG5269	46.5	0.013	0.0846419	1	3.44444	8
COG3196	48	0.013	0.0846419	1	366.889	542.333
COG3150	47	0.013	0.0846419	1	4021.56	1521.5
COG1818	47	0.013	0.0846419	1	2.66667	29.5
COG3676	47	0.013	0.0846419	1	92.6667	168
COG2099	47	0.013	0.0846419	1	1835	3357.5
COG2315	47	0.013	0.0846419	1	3608.78	7034
COG1361	47	0.013	0.0846419	1	212.111	356.5
COG4586	47	0.013	0.0846419	1	1052.44	1946.83
COG3907	48	0.013	0.0846419	1	4751.78	1011.83
COG3330	48	0.013	0.0846419	1	215.222	555.833
COG4909	46	0.013	0.0846419	1	144.444	351.667
COG5096	46.5	0.013	0.0846419	1	9	24.1667
COG1581	46.5	0.013	0.0846419	1	3.33333	10
COG1874	47	0.014	0.087096	1	6347	11968
COG2873	47	0.014	0.087096	1	10701	14718.5
COG1266	47	0.014	0.087096	1	4756	7081.17
COG0416	48	0.014	0.087096	1	4853.56	8210
COG5056	45	0.014	0.087096	1	3.44444	13.3333
COG4075	46.5	0.014	0.087096	1	2.66667	34.8333
COG2233	46	0.014	0.087096	1	15687.2	10643.7
COG3188	47	0.014	0.087096	1	7166.33	1834.5
COG3845	47	0.014	0.087096	1	4605.56	7149.33
COG2359	47	0.014	0.087096	1	274.778	731.667
COG4354	47	0.014	0.087096	1	974.222	2159
COG4587	47	0.014	0.087096	1	846.444	1644.67
COG3880	47	0.014	0.087096	1	540	679.167
COG1041	48	0.014	0.087096	1	744.111	1690.33
COG0039	48	0.014	0.087096	1	10865.7	14069.8
COG5430	47	0.014	0.087096	1	3059.67	786.333
COG1748	48	0.014	0.087096	1	4324.67	6962.67
COG0619	47	0.014	0.087096	1	7659.44	13985
COG0029	47	0.014	0.087096	1	6840.56	9237
COG4634	47	0.014	0.087096	1	556.222	1246.67
COG2302	48	0.014	0.087096	1	1264.56	2974.83
COG0543	47	0.014	0.087096	1	9455.33	13728.8
COG1786	48	0.014	0.087096	1	118.333	268
COG2093	47	0.014	0.087096	1	14	45.5
COG4193	47	0.014	0.087096	1	461.333	1099.67
COG1754	47	0.014	0.087096	1	27.8889	70.3333
COG4821	47	0.014	0.087096	1	484.556	946.667
COG1219	48	0.014	0.087096	1	9858.11	12562.2
COG0371	47	0.014	0.087096	1	1796.22	3947.33
COG5658	47	0.014	0.087096	1	865.444	1743.5
COG1243	48	0.014	0.087096	1	415.444	902.333
COG1089	48	0.014	0.087096	1	4165.11	7379
COG3017	47	0.015	0.0909146	1	4336.33	1173.17
COG4713	48	0.015	0.0909146	1	404.889	1038
COG5415	47.5	0.015	0.0909146	1	3.55556	11.3333
COG3792	46.5	0.015	0.0909146	1	62.5556	14
COG1279	47	0.015	0.0909146	1	4809.44	2077.67
COG1472	47	0.015	0.0909146	1	24081.9	35725.5
COG0470	46.5	0.015	0.0909146	1	188.444	378.667
COG4472	46	0.015	0.0909146	1	1276.22	2934
COG1036	47	0.015	0.0909146	1	298	444
COG4088	47	0.015	0.0909146	1	3.44444	9.5
COG1768	47	0.015	0.0909146	1	471.778	1028.17
COG2143	47	0.015	0.0909146	1	650.333	1226.67
COG3594	48	0.015	0.0909146	1	2512.89	5920.67
COG4591	47	0.015	0.0909146	1	30147.1	43639.8
COG1518	48	0.015	0.0909146	1	4151.11	7916.5
COG1227	47	0.015	0.0909146	1	1709.78	3122.83
COG5421	48	0.015	0.0909146	1	2161.11	3855
COG3393	48	0.015	0.0909146	1	2859.44	4463.67
COG4856	47	0.015	0.0909146	1	1562.44	3380.5
COG3830	47	0.016	0.0935529	1	1543.78	3113.17
COG2884	47	0.016	0.0935529	1	6754	9677.5
COG1491	44.5	0.016	0.0935529	1	0.555556	1.5
COG2731	47	0.016	0.0935529	1	2046	4914.67
COG1061	48	0.016	0.0935529	1	9077.33	12461.5
COG1075	45	0.016	0.0935529	1	11652.3	5659.83
COG1443	48	0.016	0.0935529	1	2330.33	4423
COG2937	46	0.016	0.0935529	1	3777.78	1019
COG1481	46	0.016	0.0935529	1	2242.78	4023
COG1925	47	0.016	0.0935529	1	10535	14663
COG2210	47	0.016	0.0935529	1	771.222	1503.83
COG4012	47	0.016	0.0935529	1	28.2222	63.3333
COG3165	47	0.016	0.0935529	1	4319.11	1137.17
COG5007	47	0.016	0.0935529	1	4393.56	1228.5
COG3897	47	0.016	0.0935529	1	3393.78	896.333
COG3303	47	0.016	0.0935529	1	975.889	1726.33
COG2306	47	0.016	0.0935529	1	477.556	1026.17
COG1302	46	0.016	0.0935529	1	3605	6655
COG1541	47	0.016	0.0935529	1	7011.33	11706.7
COG1208	47	0.016	0.0935529	1	12565.7	16277.8
COG4584	46	0.016	0.0935529	1	9448.22	13237.8
COG4819	47	0.016	0.0935529	1	173.667	366.167
COG2720	48	0.016	0.0935529	1	1665.22	3615.33
COG1355	46	0.016	0.0935529	1	523.889	1079.33
COG4603	47	0.016	0.0935529	1	4611.22	7186.17
COG0637	47	0.016	0.0935529	1	17171.7	23200.7
COG1955	46.5	0.016	0.0935529	1	3.33333	10
COG3010	47	0.017	0.0966213	1	1073	2330.83
COG5577	46	0.017	0.0966213	1	252.333	541.667
COG5418	46.5	0.017	0.0966213	1	78.7778	196.667
COG3355	47	0.017	0.0966213	1	32.6667	91.3333
COG4187	47	0.017	0.0966213	1	640.667	723
COG1045	47	0.017	0.0966213	1	11485.8	16468
COG1904	46	0.017	0.0966213	1	3307.33	5406.5
COG4022	43.5	0.017	0.0966213	1	0.111111	1.33333
COG4879	42.5	0.017	0.0966213	1	0.111111	0.833333
COG0030	48	0.017	0.0966213	1	10209.8	12348.8
COG2976	47	0.017	0.0966213	1	4406.11	1389
COG2155	47	0.017	0.0966213	1	1099.33	2197.33
COG1203	47	0.017	0.0966213	1	3128.89	4923.83
COG3869	47	0.017	0.0966213	1	384.778	633
COG1967	46	0.017	0.0966213	1	3.44444	7.83333
COG1492	47	0.017	0.0966213	1	3329.33	5682.67
COG4125	47	0.017	0.0966213	1	3911.78	621
COG4468	47	0.017	0.0966213	1	1101.44	2529.83
COG1353	46	0.017	0.0966213	1	882.889	1540.83
COG2454	47	0.017	0.0966213	1	97.1111	181
COG5556	47	0.017	0.0966213	1	1664.33	66.3333
COG3411	46	0.017	0.0966213	1	2795.56	4209.5
COG1092	46	0.018	0.100895	1	8044.78	12384.7
COG0809	46	0.018	0.100895	1	9790.67	12213
COG0732	46	0.018	0.100895	1	10720.1	15391.3
COG1079	47	0.018	0.100895	1	4619.56	7220.5
COG2921	47	0.018	0.100895	1	4484.89	1560.5
COG3341	46	0.018	0.100895	1	1035.22	1853.17
COG2231	47	0.018	0.100895	1	424.333	698.667
COG5008	46	0.018	0.100895	1	7022.44	1760.33
COG3121	47	0.018	0.100895	1	7189.67	1829.67
COG3158	46	0.018	0.100895	1	7664.44	3706.83
COG0562	48	0.018	0.100895	1	2719.56	5728.83
COG4716	47	0.019	0.104407	1	1357	2549.5
COG2384	46	0.019	0.104407	1	1395.78	2993.67
COG1676	46.5	0.019	0.104407	1	3.33333	10
COG4068	43.5	0.019	0.104407	1	0.111111	1.33333
COG3949	47	0.019	0.104407	1	1232.44	1918.5
COG4742	47	0.019	0.104407	1	41.7778	93.3333
COG0275	47	0.019	0.104407	1	10105	12284.2
COG2829	46	0.019	0.104407	1	4374.11	1471
COG5590	47	0.019	0.104407	1	478.667	890.167
COG4535	47	0.019	0.104407	1	4979.67	1222.5
COG2888	47	0.019	0.104407	1	173.111	8
COG3914	46	0.019	0.104407	1	1679.33	2020.67
COG3125	46	0.019	0.104407	1	4181.67	1208.5
COG4998	45	0.019	0.104407	1	5.77778	34.8333
COG1725	47	0.019	0.104407	1	8885.22	15717.3
COG5125	46	0.019	0.104407	1	29.1111	1.66667
COG4545	46	0.02	0.107783	1	367.889	524.5
COG1284	46	0.02	0.107783	1	8778.33	15696.8
COG3038	46	0.02	0.107783	1	8566	3555
COG4077	46	0.02	0.107783	1	13.7778	39.3333
COG4506	47	0.02	0.107783	1	1084	2578.67
COG2163	46	0.02	0.107783	1	261.667	455.5
COG1803	45	0.02	0.107783	1	3362.67	5335.83
COG2350	46	0.02	0.107783	1	8421.22	4105.67
COG2961	47	0.02	0.107783	1	4932.44	1745.67
COG3940	47	0.02	0.107783	1	1316.78	2447.17
COG3047	46	0.02	0.107783	1	10047.4	2654.83
COG3860	46	0.02	0.107783	1	592	952.667
COG4720	46	0.02	0.107783	1	1912.11	4313.83
COG1655	46	0.02	0.107783	1	214.111	444.333
COG4328	45	0.02	0.107783	1	114.444	195.833
COG1078	46	0.02	0.107783	1	1708	2644.5
COG4910	46	0.021	0.11025	1	144.444	351.667
COG0386	47	0.021	0.11025	1	12722.6	7175.33
COG2815	46	0.021	0.11025	1	2693.89	4769.83
COG2243	45	0.021	0.11025	1	3058.67	4637
COG3233	45	0.021	0.11025	1	685.556	1166.67
COG1448	46	0.021	0.11025	1	5195.11	2079.83
COG1135	47	0.021	0.11025	1	9175.56	5899.17
COG2900	47	0.021	0.11025	1	4122.67	1067.67
COG2838	47	0.021	0.11025	1	4806.78	1992.17
COG5290	45.5	0.021	0.11025	1	3.55556	7.83333
COG1958	45.5	0.021	0.11025	1	3.55556	10
COG2177	47	0.021	0.11025	1	7064.78	10191.8
COG3887	46	0.021	0.11025	1	1280.11	2831.5
COG3222	46	0.021	0.11025	1	634.667	1337
COG2969	47	0.021	0.11025	1	4381.33	1228.83
COG3232	47	0.021	0.11025	1	2674.22	503.167
COG5206	45	0.021	0.11025	1	47.6667	50.8333
COG4677	47	0.021	0.11025	1	1839.89	3199.5
COG4298	46	0.021	0.11025	1	577.667	136.833
COG3857	46	0.021	0.11025	1	2447.44	4420.17
COG3947	45	0.021	0.11025	1	1745.78	1972.33
COG1533	46	0.021	0.11025	1	5937.56	8502.67
COG4950	46	0.022	0.113896	1	1168.33	294
COG4989	46	0.022	0.113896	1	1448.22	2158.67
COG1348	46	0.022	0.113896	1	1948.56	3406.83
COG0519	46	0.022	0.113896	1	9550.89	11520.7
COG4230	46	0.022	0.113896	1	5143.11	2033.17
COG5222	46	0.022	0.113896	1	5.66667	14.5
COG5652	45	0.022	0.113896	1	3195.56	3583.5
COG3453	46	0.022	0.113896	1	5812.22	1846
COG0170	47	0.022	0.113896	1	116.556	350.667
COG2327	46	0.022	0.113896	1	1713.56	2669.83
COG4862	47	0.022	0.113896	1	1034.22	2299.83
COG0502	46	0.022	0.113896	1	8585.56	11000.2
COG1527	47	0.023	0.116775	1	1067.89	2671
COG0549	45	0.023	0.116775	1	1962.78	3606.33
COG2122	46	0.023	0.116775	1	292.778	387.5
COG1602	44.5	0.023	0.116775	1	0.555556	1.5
COG5464	46	0.023	0.116775	1	1863	3156.83
COG2110	46	0.023	0.116775	1	5622.89	7783.67
COG2904	47	0.023	0.116775	1	2955.56	848
COG1805	45	0.023	0.116775	1	1425.78	2583.5
COG1331	46	0.023	0.116775	1	5993.33	10118.8
COG2915	45	0.023	0.116775	1	3146.11	658
COG3783	46	0.023	0.116775	1	1862.22	225.667
COG4295	46	0.023	0.116775	1	337	635.5
COG0163	46	0.023	0.116775	1	3307.89	5547.17
COG3687	46	0.023	0.116775	1	10659.1	1555
COG1757	46	0.023	0.116775	1	6472.67	10853.7
COG1084	46	0.023	0.116775	1	3.44444	7.83333
COG2850	46	0.023	0.116775	1	6244	1912.17
COG1613	47	0.024	0.119546	1	7411.89	3162.33
COG4969	46	0.024	0.119546	1	7920.67	1742.67
COG2848	46	0.024	0.119546	1	1453.67	3100
COG0461	46	0.024	0.119546	1	9658.56	11745.5
COG2828	46	0.024	0.119546	1	4463.89	1362.33
COG1154	46	0.024	0.119546	1	9416.44	11811.7
COG3313	46.5	0.024	0.119546	1	5995.89	2034
COG2968	45	0.024	0.119546	1	5657.11	5673.33
COG3855	46	0.024	0.119546	1	1344.89	2976.5
COG2403	46	0.024	0.119546	1	79.8889	215.5
COG3686	46	0.024	0.119546	1	4527.89	1193.5
COG1982	46	0.024	0.119546	1	3903.89	6575
COG2190	46	0.024	0.119546	1	2537.44	5605.33
COG3717	45	0.024	0.119546	1	2377.56	3564.83
COG1404	46	0.024	0.119546	1	14972.2	20689.2
COG3539	46	0.024	0.119546	1	10002.8	2559
COG0396	46	0.024	0.119546	1	6160	8494.17
COG2739	46	0.025	0.122347	1	1279.67	2893.33
COG5377	45	0.025	0.122347	1	4382.89	1314.5
COG1971	46	0.025	0.122347	1	4037.67	6680.33
COG2246	45	0.025	0.122347	1	7924.67	10604.3
COG1917	45	0.025	0.122347	1	15918.7	21569.2
COG0249	46	0.025	0.122347	1	11969.1	15414.5
COG0716	46	0.025	0.122347	1	6781.56	12646.2
COG2224	46	0.025	0.122347	1	5796.67	2519.5
COG2363	46	0.025	0.122347	1	4902	2267.83
COG1311	45.5	0.025	0.122347	1	7	21.5
COG4646	46	0.025	0.122347	1	3167.56	6383.17
COG0005	45	0.025	0.122347	1	7236.56	10135.2
COG3364	45	0.025	0.122347	1	3.44444	13.3333
COG3219	45	0.025	0.122347	1	2365.67	425.5
COG2715	46	0.025	0.122347	1	2045.67	3817
COG0673	45	0.025	0.122347	1	45004.6	67862.7
COG3702	46	0.026	0.125728	1	378.333	667.167
COG2269	46	0.026	0.125728	1	4151.67	1559
COG2002	44	0.026	0.125728	1	3752	5709
COG2918	46	0.026	0.125728	1	2952.33	747
COG2176	46	0.026	0.125728	1	5412.56	8866.17
COG4684	45	0.026	0.125728	1	971.556	1959.83
COG1922	46	0.026	0.125728	1	4759.44	7255
COG1813	46	0.026	0.125728	1	3067.22	5072.5
COG1184	46	0.026	0.125728	1	49.8889	145
COG3101	46	0.026	0.125728	1	1790.22	244.5
COG1122	45	0.026	0.125728	1	7199	13413.3
COG3018	45.5	0.027	0.128891	1	213.222	455.5
COG3457	46	0.027	0.128891	1	304.444	518.5
COG3025	46	0.027	0.128891	1	2903.11	955.667
COG0737	45	0.027	0.128891	1	9687.89	13348.5
COG2868	45	0.027	0.128891	1	1398.11	3245
COG1054	45	0.027	0.128891	1	5786	2869
COG1053	45	0.027	0.128891	1	16771.4	21944
COG0833	45	0.027	0.128891	1	6531.33	2266
COG3866	45.5	0.027	0.128891	1	2272.11	3593
COG2710	45	0.027	0.128891	1	5137	8716.33
COG1323	46	0.027	0.128891	1	1315.44	3030
COG1189	46	0.027	0.128891	1	4095	6325.5
COG4096	45	0.028	0.131008	1	2993	4691.17
COG5563	45	0.028	0.131008	1	362.444	156.167
COG1258	44	0.028	0.131008	1	0.888889	5.16667
COG1410	45	0.028	0.131008	1	8773.22	11493.2
COG1912	45	0.028	0.131008	1	1309.33	2142.33
COG3656	45	0.028	0.131008	1	1797.67	283.333
COG4758	45	0.028	0.131008	1	572.889	906.333
COG4206	46	0.028	0.131008	1	29785.9	42261
COG0214	45	0.028	0.131008	1	2292.89	3524.17
COG3546	46	0.028	0.131008	1	3133.67	4665.83
COG0024	46	0.028	0.131008	1	14176.8	16491.8
COG1316	46	0.028	0.131008	1	6754.33	12254.7
COG4799	45	0.028	0.131008	1	13782.9	16949.8
COG4085	45.5	0.028	0.131008	1	7	21.5
COG0560	44	0.028	0.131008	1	19830.6	12951
COG0366	46	0.028	0.131008	1	22437.3	32264.7
COG1211	45	0.028	0.131008	1	9053.33	10860.5
COG3808	46	0.028	0.131008	1	5035.22	6626.17
COG1897	45	0.028	0.131008	1	2210.56	4218.33
COG1418	46	0.029	0.133867	1	6407.33	12192.8
COG5417	46	0.029	0.133867	1	42	87.1667
COG0399	46	0.029	0.133867	1	15689.7	23620.7
COG2927	45	0.029	0.133867	1	5229	2280.83
COG2225	45	0.029	0.133867	1	6532.89	3654
COG1330	46	0.029	0.133867	1	4404.22	1654.17
COG3976	45	0.029	0.133867	1	1399.22	2686.5
COG0062	46	0.029	0.133867	1	2343.56	3452.5
COG3122	46	0.029	0.133867	1	5038.22	949.333
COG0770	45	0.029	0.133867	1	9628.89	11368.8
COG1058	45	0.029	0.133867	1	4258.67	6633.17
COG4851	45	0.029	0.133867	1	301.222	475.333
COG0006	45	0.029	0.133867	1	19222.8	23242.8
COG1674	45	0.03	0.135957	1	13518.1	16148.5
COG4893	45	0.03	0.135957	1	79.7778	5.5
COG1280	45	0.03	0.135957	1	33469.4	15789.8
COG1049	45	0.03	0.135957	1	4686.22	1771.33
COG4264	45	0.03	0.135957	1	5024.89	1579.67
COG1635	46	0.03	0.135957	1	110.222	170.667
COG2219	45	0.03	0.135957	1	3.44444	13.3333
COG2824	45	0.03	0.135957	1	5749.78	2814.67
COG3774	45	0.03	0.135957	1	2981.56	4381.67
COG4388	45.5	0.03	0.135957	1	81.3333	174.5
COG2916	44	0.03	0.135957	1	6569.22	1941.83
COG1952	45	0.03	0.135957	1	5373	2539
COG1694	45	0.03	0.135957	1	2594.89	4315
COG0224	45	0.03	0.135957	1	9391.78	11172.5
COG1288	45	0.03	0.135957	1	1299.89	2159.67
COG1532	46	0.03	0.135957	1	66.4444	151.833
COG3463	45.5	0.03	0.135957	1	251.667	674.333
COG1397	45	0.03	0.135957	1	5594.33	7509.5
COG4774	45	0.031	0.138524	1	13566.7	5110
COG1823	45	0.031	0.138524	1	2111.44	604.333
COG1139	45	0.031	0.138524	1	3260.78	5278.17
COG5077	45	0.031	0.138524	1	0.777778	4.33333
COG2511	45	0.031	0.138524	1	3.44444	13.3333
COG1216	45	0.031	0.138524	1	27257.4	36146.7
COG4248	46	0.031	0.138524	1	567.111	1115.5
COG1402	45	0.031	0.138524	1	3509.56	5500.17
COG0525	45	0.031	0.138524	1	9587.44	11177.8
COG3367	45	0.031	0.138524	1	219	409.167
COG4192	45.5	0.031	0.138524	1	45	130.167
COG3802	45	0.031	0.138524	1	1668.78	301.167
COG4608	45	0.031	0.138524	1	6148	9355
COG2839	45	0.031	0.138524	1	2172.44	2482.83
COG5578	45	0.032	0.14116	1	1237.89	2378.33
COG1859	45	0.032	0.14116	1	831.222	1057.67
COG1595	45	0.032	0.14116	1	103644	144233
COG2938	45	0.032	0.14116	1	5211.78	2287
COG2028	44	0.032	0.14116	1	3.44444	11.6667
COG1056	46	0.032	0.14116	1	1885.56	290.333
COG1057	45	0.032	0.14116	1	7890.44	10574.8
COG3583	45	0.032	0.14116	1	1283.33	1638.5
COG2914	45	0.032	0.14116	1	4384.89	1553.33
COG1983	46	0.032	0.14116	1	7202.78	9328.83
COG3586	46	0.032	0.14116	1	671.667	217.333
COG4831	45	0.032	0.14116	1	338.111	304.333
COG3653	44	0.032	0.14116	1	2818.44	4758.83
COG0431	45	0.033	0.14331	1	19637.2	10617.8
COG3790	45	0.033	0.14331	1	1427.33	215.667
COG1264	45	0.033	0.14331	1	1045	2139.33
COG0701	45	0.033	0.14331	1	2833.67	4867.17
COG0695	45	0.033	0.14331	1	12530.4	7835.17
COG1728	46	0.033	0.14331	1	203	373
COG1120	45	0.033	0.14331	1	11979.7	16358.3
COG1152	45	0.033	0.14331	1	53.7778	125.5
COG2913	45	0.033	0.14331	1	5692.78	2750.67
COG3069	44	0.033	0.14331	1	504	1009.5
COG3111	45	0.033	0.14331	1	3221.22	535.667
COG4266	44	0.033	0.14331	1	1993.89	363.333
COG2208	45	0.033	0.14331	1	10663.7	17430.5
COG0756	45	0.033	0.14331	1	9253	10945
COG0282	45	0.033	0.14331	1	8018.78	10060.5
COG4938	45	0.033	0.14331	1	625.889	1061.33
COG0092	44	0.034	0.146092	1	9453.56	11014
COG5354	42	0.034	0.146092	1	0.222222	1.33333
COG3291	45	0.034	0.146092	1	2826.89	5075.5
COG0044	45	0.034	0.146092	1	13785.7	16976.7
COG3647	45	0.034	0.146092	1	4327.33	1310.67
COG0863	45	0.034	0.146092	1	8771.33	12109.5
COG0148	45	0.034	0.146092	1	11195.4	12034
COG1553	44	0.034	0.146092	1	2375.89	576.667
COG2730	45	0.034	0.146092	1	5971.33	9797.5
COG1165	46	0.034	0.146092	1	2235.89	3890.83
COG0017	45	0.034	0.146092	1	5078.89	8293.83
COG1876	44	0.035	0.148958	1	4178.67	6097.33
COG1268	44	0.035	0.148958	1	3376.33	5339.67
COG5564	44	0.035	0.148958	1	337.111	488
COG0196	45	0.035	0.148958	1	9758.44	11790.5
COG1306	45	0.035	0.148958	1	553.667	1160.33
COG3689	45	0.035	0.148958	1	937.667	2077
COG3118	45	0.035	0.148958	1	23631.1	29281.2
COG0615	45	0.035	0.148958	1	2001.44	2475
COG5656	44	0.035	0.148958	1	71.3333	4.33333
COG3829	44	0.035	0.148958	1	10108.8	14007.5
COG4883	45	0.036	0.151913	1	3.44444	13.3333
COG2130	44	0.036	0.151913	1	5904.89	2966.17
COG1259	45	0.036	0.151913	1	1896	3361.67
COG2924	45	0.036	0.151913	1	4746.56	1647.33
COG4735	45	0.036	0.151913	1	81.7778	219
COG0529	44	0.036	0.151913	1	2489	4251.17
COG5316	45	0.036	0.151913	1	506.667	900.833
COG4481	45	0.036	0.151913	1	1291.56	2903.5
COG4930	44	0.036	0.151913	1	771	463
COG1521	44	0.037	0.154241	1	7611.56	9779.33
COG3378	45	0.037	0.154241	1	2917.22	5494.5
COG5562	45	0.037	0.154241	1	92	165
COG4773	45	0.037	0.154241	1	17876.3	6106.5
COG3610	44	0.037	0.154241	1	2280.89	3924.67
COG5108	45	0.037	0.154241	1	12.2222	26.6667
COG5291	45	0.037	0.154241	1	99.4444	100.667
COG3215	44	0.037	0.154241	1	4190.67	1334
COG0442	45	0.037	0.154241	1	9615.22	11225.2
COG4499	45.5	0.037	0.154241	1	128.889	235.5
COG4148	44	0.037	0.154241	1	6367.11	2753.67
COG3395	44	0.037	0.154241	1	1901.44	2765.33
COG4932	44	0.037	0.154241	1	5291.11	8754.17
COG2733	45	0.038	0.156803	1	4169.56	1538.67
COG4387	45	0.038	0.156803	1	148.556	281
COG1289	45	0.038	0.156803	1	12642.8	6367.33
COG1808	44	0.038	0.156803	1	2331.89	3448.17
COG0293	44	0.038	0.156803	1	5400.56	2682.17
COG3791	45	0.038	0.156803	1	17920.1	6842
COG2217	44	0.038	0.156803	1	28877.8	33489.5
COG0313	45	0.038	0.156803	1	10982.2	13681
COG3093	45	0.038	0.156803	1	4392.44	6236.33
COG4607	44	0.038	0.156803	1	2406.67	1039.17
COG1746	44	0.038	0.156803	1	4.44444	13.5
COG5410	45	0.039	0.159167	1	944.778	1958.67
COG4965	44.5	0.039	0.159167	1	7075.33	8073.17
COG4267	44	0.039	0.159167	1	491.222	511
COG1221	44	0.039	0.159167	1	612.889	1235
COG2354	43	0.039	0.159167	1	3898.44	1793.83
COG2442	45	0.039	0.159167	1	1237.44	2596.83
COG0311	44	0.039	0.159167	1	2123.56	3389.83
COG4112	44	0.039	0.159167	1	92.3333	170
COG0802	44	0.039	0.159167	1	8999.33	10505.5
COG3115	45	0.039	0.159167	1	5597.33	1802.67
COG0625	45	0.039	0.159167	1	63649.7	27384.2
COG2273	44	0.039	0.159167	1	4757	6919.67
COG2879	45	0.04	0.162065	1	3894.44	1334.83
COG1133	44	0.04	0.162065	1	1529	249.167
COG1598	44	0.04	0.162065	1	3709.67	5273.83
COG0026	44	0.04	0.162065	1	7666.89	5204.17
COG1091	44	0.04	0.162065	1	10257.2	12759
COG5441	44	0.04	0.162065	1	359.667	497.5
COG3053	45	0.04	0.162065	1	537.111	933.667
COG0561	44	0.04	0.162065	1	15957.8	27491.3
COG4372	44	0.041	0.165219	1	779.111	1024.17
COG3579	45	0.041	0.165219	1	3694.78	6125.83
COG3042	45	0.041	0.165219	1	1850.89	332.333
COG2951	45	0.041	0.165219	1	11462.3	5099.17
COG1735	44	0.041	0.165219	1	548.111	868.167
COG4633	44	0.041	0.165219	1	357.222	570.833
COG4967	45	0.042	0.168188	1	6182.22	2132.33
COG3509	43.5	0.042	0.168188	1	3914.56	5761.33
COG3641	43.5	0.042	0.168188	1	1234.44	1933.67
COG0441	44	0.042	0.168188	1	9689.11	11428.2
COG3332	45	0.042	0.168188	1	3922.89	1392
COG2840	45	0.042	0.168188	1	5591.33	2707.17
COG1896	45	0.042	0.168188	1	3099.67	5042.67
COG2019	44	0.043	0.170665	1	96.3333	173.333
COG4478	44	0.043	0.170665	1	798.889	1254.17
COG1332	44	0.043	0.170665	1	244.667	442.167
COG4687	44	0.043	0.170665	1	314.111	513.667
COG1033	44	0.043	0.170665	1	4523.11	6680.5
COG1495	45	0.043	0.170665	1	5655.89	2755.67
COG5146	44	0.043	0.170665	1	478.333	563.333
COG0826	44	0.043	0.170665	1	10234	15057.7
COG1371	45	0.043	0.170665	1	231.778	501.833
COG1683	44	0.043	0.170665	1	1533.22	2123.67
COG0658	45	0.044	0.17325	1	3623.11	5541.5
COG2345	44	0.044	0.17325	1	2287.78	3662.5
COG0190	44	0.044	0.17325	1	9982.78	11500.7
COG3893	44	0.044	0.17325	1	1225	1607.33
COG1953	45	0.044	0.17325	1	1721.33	913.167
COG3230	44	0.044	0.17325	1	2559.44	892.333
COG0338	44	0.044	0.17325	1	4345.22	6546.33
COG0301	44	0.044	0.17325	1	1803.22	3555.17
COG3484	44	0.044	0.17325	1	4168.78	1580.83
COG4208	44	0.045	0.176257	1	5179.67	2546.17
COG0507	43	0.045	0.176257	1	15328.1	18986.2
COG1018	44	0.045	0.176257	1	23465.1	11729.3
COG2056	44	0.045	0.176257	1	2136.89	640.167
COG0749	44	0.045	0.176257	1	10999	13144.7
COG0750	44	0.045	0.176257	1	9553.89	11598.7
COG1878	43	0.046	0.177991	1	4501.78	6633
COG2045	44	0.046	0.177991	1	654.889	1366.5
COG4760	44	0.046	0.177991	1	3932.67	1572.5
COG5612	44	0.046	0.177991	1	298.556	107.167
COG3863	44	0.046	0.177991	1	332.222	243.333
COG4878	44	0.046	0.177991	1	66.3333	138.833
COG4190	44	0.046	0.177991	1	228.444	215.833
COG1814	44	0.046	0.177991	1	6901.78	3937.5
COG0781	44	0.046	0.177991	1	9573.22	11058.3
COG0769	43	0.046	0.177991	1	12236.1	14256.5
COG0369	44	0.046	0.177991	1	7670	3072
COG1744	45	0.046	0.177991	1	6370.33	8421.67
COG1643	44	0.046	0.177991	1	9367.67	5608
COG1608	43.5	0.046	0.177991	1	14.4444	15.1667
COG0738	44	0.047	0.180456	1	15561.1	19386
COG2232	43	0.047	0.180456	1	297.333	373.167
COG5258	43	0.047	0.180456	1	0.666667	1.66667
COG1791	43	0.047	0.180456	1	2087.22	630.667
COG4795	44	0.047	0.180456	1	5166.78	2326
COG3041	44	0.047	0.180456	1	1589.67	2237.5
COG3123	44	0.047	0.180456	1	2986.33	920.333
COG4123	44	0.047	0.180456	1	5791.44	7869.83
COG3103	44	0.047	0.180456	1	960.222	1685.17
COG1202	44	0.048	0.183195	1	22.5556	35.6667
COG3603	44	0.048	0.183195	1	388.444	665
COG1792	44	0.048	0.183195	1	8434.78	10094.2
COG4446	43	0.048	0.183195	1	383.889	581.333
COG0793	44	0.048	0.183195	1	25182.7	31520.5
COG3870	44	0.048	0.183195	1	842.889	1694.5
COG2333	44	0.048	0.183195	1	8121.89	9862.33
COG3452	44	0.049	0.185743	1	55.3333	104
COG4891	43	0.049	0.185743	1	145.889	230.333
COG1629	44	0.049	0.185743	1	115449	128877
COG0392	44	0.049	0.185743	1	6217.44	9853.67
COG0492	44	0.049	0.185743	1	21992.4	27767.7
COG2941	43	0.049	0.185743	1	4488.67	1830
COG2441	44	0.049	0.185743	1	71.3333	4.33333
COG0128	43	0.049	0.185743	1	9513.11	11022.2
COG4681	44	0.05	0.188894	1	3948.89	1240.17
COG2891	44	0.05	0.188894	1	4972.33	2426.67
COG2376	44	0.05	0.188894	1	4256.56	6841.83
COG4623	43	0.05	0.188894	1	4175.33	5894.83
COG4719	44	0.051	0.191861	1	1076.67	203.333
COG5039	43	0.051	0.191861	1	382.333	669.333
COG0367	44	0.051	0.191861	1	11435.6	14355.3
COG2445	44	0.051	0.191861	1	480.667	878.5
COG1391	43	0.051	0.191861	1	6197.44	3419.33
COG3015	43	0.052	0.193507	1	1234.89	1957.5
COG2872	44	0.052	0.193507	1	1296.67	2069
COG2869	43	0.052	0.193507	1	1539.44	2482.83
COG4772	43.5	0.052	0.193507	1	4198.44	2139.83
COG2962	44	0.052	0.193507	1	17444.7	9563.5
COG0846	43	0.052	0.193507	1	11549	12831.5
COG4222	43	0.052	0.193507	1	3464.22	1458.17
COG1307	42	0.052	0.193507	1	8671.44	13527.2
COG3359	43	0.052	0.193507	1	2022.67	1952.83
COG4227	44	0.052	0.193507	1	2510	4319.33
COG3587	43	0.052	0.193507	1	524.556	947.333
COG0604	43	0.052	0.193507	1	40554.6	28490.5
COG0710	43	0.052	0.193507	1	1358.67	2485.83
COG0739	43	0.053	0.196249	1	35537.4	40264.3
COG1040	43	0.053	0.196249	1	9493.56	10949.5
COG2352	44	0.053	0.196249	1	7273.33	4343.17
COG0565	44	0.053	0.196249	1	6013.67	3543.33
COG4242	43	0.053	0.196249	1	1272.11	2179.33
COG2746	43.5	0.053	0.196249	1	568.333	985.833
COG1206	44	0.054	0.1988	1	2321.44	3418.5
COG3350	43	0.054	0.1988	1	555.333	1005.5
COG2935	43	0.054	0.1988	1	5212.56	2416.5
COG0533	43	0.054	0.1988	1	9581.22	11093.3
COG1718	43.5	0.054	0.1988	1	2274.78	736
COG2609	43	0.054	0.1988	1	6166.11	3535.5
COG4606	44	0.054	0.1988	1	1997.22	845.667
COG3384	43	0.055	0.200829	1	7614.11	4068.17
COG0740	43	0.055	0.200829	1	15947.7	20142
COG2808	43	0.055	0.200829	1	4301.89	1911.17
COG4870	43	0.055	0.200829	1	2249.11	2332
COG4995	43	0.055	0.200829	1	3401.33	6377.67
COG0861	43	0.055	0.200829	1	16754.1	9694.33
COG0018	44	0.055	0.200829	1	9565.67	11120.3
COG3145	44	0.055	0.200829	1	7638.78	3626.83
COG3107	43	0.055	0.200829	1	3243.33	794
COG0345	43	0.055	0.200829	1	9417.44	11261.7
COG4421	43	0.056	0.202989	1	785.111	1073.17
COG4982	44	0.056	0.202989	1	2664.78	1058.17
COG0278	43	0.056	0.202989	1	6990.11	2927
COG2209	43	0.056	0.202989	1	1480.44	2439
COG1486	43	0.056	0.202989	1	2453	4098.67
COG2899	43	0.056	0.202989	1	2276.67	782.667
COG0551	44	0.056	0.202989	1	1059.89	2062.67
COG0286	43	0.056	0.202989	1	16561.6	22028.8
COG2068	43	0.056	0.202989	1	4058.56	5779.67
COG1477	43	0.057	0.204788	1	8334.44	11135.8
COG0689	43	0.057	0.204788	1	6825.44	5098
COG4401	43	0.057	0.204788	1	458.222	959.167
COG1564	43	0.057	0.204788	1	2280.78	3991.33
COG2142	43	0.057	0.204788	1	5523.22	2776.67
COG3600	43	0.057	0.204788	1	1147.78	1255
COG1167	42	0.057	0.204788	1	30328.2	21584
COG1575	43	0.057	0.204788	1	3019.44	4870.17
COG4290	43	0.057	0.204788	1	2283.56	701.667
COG4455	42.5	0.057	0.204788	1	273.667	82.1667
COG4709	43	0.057	0.204788	1	3266	5003
COG3198	44	0.058	0.207216	1	2559.33	713.833
COG2205	43	0.058	0.207216	1	19654.1	27028.8
COG3156	43	0.058	0.207216	1	4936.11	2049.17
COG1195	43	0.058	0.207216	1	8612	10104.8
COG1210	43	0.058	0.207216	1	7945.22	5887.67
COG3654	43	0.058	0.207216	1	1732.67	2714.17
COG4154	43	0.058	0.207216	1	911.333	1560
COG0397	43	0.059	0.208787	1	6000.56	3150.67
COG4389	43	0.059	0.208787	1	2455.33	757.167
COG0071	43	0.059	0.208787	1	14193.8	16894.3
COG0524	43	0.059	0.208787	1	30464.9	41090.7
COG2236	43	0.059	0.208787	1	1189.22	1534.17
COG1838	43	0.059	0.208787	1	3335.33	4932.83
COG3744	43	0.059	0.208787	1	1181	1904.5
COG4396	44	0.059	0.208787	1	108.222	247.167
COG4652	43	0.059	0.208787	1	622	809.167
COG2846	44	0.059	0.208787	1	1704	2949.17
COG2076	44	0.059	0.208787	1	16149.6	8911.17
COG2270	42	0.059	0.208787	1	3437.67	4936.67
COG2247	43	0.06	0.210494	1	1079.11	2362.17
COG0065	43	0.06	0.210494	1	9053.44	11203
COG5580	43	0.06	0.210494	1	42.8889	73.3333
COG1591	43.5	0.06	0.210494	1	6.11111	14.3333
COG3781	43	0.06	0.210494	1	5619.89	2963.5
COG4796	43	0.06	0.210494	1	5194.22	2117
COG4817	43	0.06	0.210494	1	91.1111	153.667
COG0790	43	0.06	0.210494	1	18597.6	12021.7
COG2193	43	0.06	0.210494	1	10402.4	4661.33
COG1724	43	0.06	0.210494	1	1773.11	2126.67
COG0752	43	0.06	0.210494	1	6498.67	4183
COG1278	43	0.061	0.212668	1	28499.9	22350.2
COG0664	43	0.061	0.212668	1	47029.9	55309.2
COG0711	43	0.061	0.212668	1	11002.6	13107.5
COG4331	43	0.061	0.212668	1	30.2222	57.1667
COG1192	43	0.061	0.212668	1	32085.7	37980
COG1511	42	0.061	0.212668	1	4326	6809.33
COG0620	42	0.061	0.212668	1	9570.67	7282.5
COG5280	43	0.061	0.212668	1	687.444	1008.67
COG3619	43	0.062	0.214483	1	7022.44	4803.83
COG4066	40	0.062	0.214483	1	1.44444	1.83333
COG0403	42	0.062	0.214483	1	2396.33	3694.67
COG0086	43.5	0.062	0.214483	1	9581.56	11154.5
COG1485	43	0.062	0.214483	1	5790.56	2975.83
COG4397	43.5	0.062	0.214483	1	74.1111	130.5
COG3245	43	0.062	0.214483	1	3909.89	1457.83
COG4605	43	0.062	0.214483	1	1997.33	846.167
COG1445	43	0.062	0.214483	1	955.889	1576.5
COG0751	43	0.062	0.214483	1	6567.44	4130
COG0337	43	0.063	0.216104	1	9696.89	11273.8
COG5383	43	0.063	0.216104	1	1083.44	369.333
COG1114	42	0.063	0.216104	1	4093.78	2725.83
COG2009	43	0.063	0.216104	1	5920.78	3332.33
COG0245	43	0.063	0.216104	1	8434.67	9771.33
COG1648	43	0.063	0.216104	1	3601.67	4611.17
COG1347	43	0.063	0.216104	1	1441.56	2465
COG0474	43	0.063	0.216104	1	12502.9	18280.3
COG3410	42	0.063	0.216104	1	474.333	732
COG3961	43	0.063	0.216104	1	1211	417.833
COG1039	43	0.063	0.216104	1	506.667	564.5
COG0078	42.5	0.064	0.218195	1	9854.56	11833.7
COG0727	42	0.064	0.218195	1	8176.78	3890.83
COG0654	43	0.064	0.218195	1	34176.6	20139.5
COG3471	42	0.064	0.218195	1	2430.78	591.333
COG2172	43	0.064	0.218195	1	7512.67	11018
COG0223	43	0.064	0.218195	1	11409.3	13385.7
COG4299	43	0.064	0.218195	1	5230.56	5413.17
COG0675	43	0.064	0.218195	1	6841.11	10862
COG0655	43	0.065	0.220428	1	16067.1	20890.2
COG3589	43	0.065	0.220428	1	651.444	914
COG4635	43	0.065	0.220428	1	773.333	1286.5
COG1764	42	0.065	0.220428	1	12326.3	7637.83
COG0766	43	0.065	0.220428	1	10602.9	12311
COG0457	43	0.065	0.220428	1	2001.67	3287.17
COG3711	42	0.065	0.220428	1	5219.44	8366.33
COG4947	43	0.066	0.222303	1	860.222	1165
COG0085	43	0.066	0.222303	1	9500.22	10990.2
COG3161	42	0.066	0.222303	1	2544.22	892.333
COG4525	42	0.066	0.222303	1	1254.11	287.833
COG0497	42	0.066	0.222303	1	10679.3	10877.7
COG4662	42	0.066	0.222303	1	507.444	756.667
COG3247	43	0.066	0.222303	1	5421.22	7202.67
COG1726	43	0.066	0.222303	1	1398.56	2410.67
COG0753	43	0.066	0.222303	1	11520.3	8086.17
COG0070	43	0.067	0.22365	1	435.889	785
COG1413	43	0.067	0.22365	1	4811.11	8344.83
COG0719	43	0.067	0.22365	1	12337.3	15651
COG0527	43	0.067	0.22365	1	14236.4	17090.3
COG2342	42.5	0.067	0.22365	1	57	105.333
COG0614	43	0.067	0.22365	1	16110.4	21215.8
COG2194	43	0.067	0.22365	1	8182.22	4629.67
COG0180	43	0.067	0.22365	1	9905.56	11357.3
COG4842	43	0.067	0.22365	1	1288	2004.83
COG2066	43	0.067	0.22365	1	2560.89	4047.17
COG1550	42	0.067	0.22365	1	1022.67	1602
COG4627	43	0.067	0.22365	1	557.889	954.667
COG0735	42	0.068	0.225808	1	22555.9	25394.5
COG0429	43	0.068	0.225808	1	5287.89	2239
COG1547	42	0.068	0.225808	1	331.889	596
COG2317	42	0.068	0.225808	1	1089.56	1787.33
COG3913	42	0.068	0.225808	1	1104.67	362
COG3357	43	0.068	0.225808	1	40.1111	117.167
COG4137	43	0.068	0.225808	1	4932.44	2049.17
COG4717	43	0.069	0.227441	1	1006.89	1809.83
COG1879	42	0.069	0.227441	1	18877.4	26386.7
COG1119	42	0.069	0.227441	1	3811.56	4377.5
COG3617	42	0.069	0.227441	1	1773.22	2937
COG4181	42	0.069	0.227441	1	4189.78	2000.17
COG3166	42	0.069	0.227441	1	5649	2720.67
COG1848	43	0.069	0.227441	1	1169.89	2035.17
COG5137	42.5	0.069	0.227441	1	5.66667	10.1667
COG1695	43	0.069	0.227441	1	18095.6	26043.5
COG5281	42	0.069	0.227441	1	3160.11	914.667
COG2164	42	0.07	0.229385	1	64.3333	131.5
COG4069	39	0.07	0.229385	1	0.777778	0
COG1435	43	0.07	0.229385	1	4564.22	5498.83
COG0791	42	0.07	0.229385	1	17916	23095.3
COG3597	42	0.07	0.229385	1	490.889	729.5
COG2087	42	0.07	0.229385	1	4648	6440.5
COG0818	42	0.07	0.229385	1	6150.67	4039.67
COG2040	42	0.07	0.229385	1	1178.11	1699.67
COG2382	42	0.071	0.231812	1	6536.56	8902.67
COG4399	42	0.071	0.231812	1	2763	1045.33
COG5514	42	0.071	0.231812	1	209.556	239.5
COG0120	42	0.071	0.231812	1	6604.22	4089.83
COG1225	43	0.071	0.231812	1	27189.2	36049.3
COG2814	42	0.072	0.233882	1	177695	122989
COG3757	42	0.072	0.233882	1	6742.33	9642.67
COG3195	42	0.072	0.233882	1	3603.11	1314.83
COG3789	42	0.072	0.233882	1	434.778	173.333
COG4874	42	0.072	0.233882	1	457.222	677.667
COG5050	42.5	0.072	0.233882	1	87.4444	132.167
COG5049	39	0.072	0.233882	1	6.44444	0
COG2043	42	0.073	0.235591	1	372.444	619.333
COG0428	42	0.073	0.235591	1	6446.56	8589.17
COG1064	42	0.073	0.235591	1	12715.8	9307.33
COG2351	42	0.073	0.235591	1	4507	1737.33
COG1560	42	0.073	0.235591	1	14665.9	8624.33
COG1561	42	0.073	0.235591	1	6062.11	7881.83
COG5141	41	0.073	0.235591	1	0.777778	2
COG0796	42	0.073	0.235591	1	8013.67	9886.33
COG2046	42	0.073	0.235591	1	726.111	986.667
COG0729	42	0.074	0.236938	1	5517	2941.5
COG2132	42	0.074	0.236938	1	14009.1	9565.5
COG2707	42	0.074	0.236938	1	1622.78	373.667
COG3182	42	0.074	0.236938	1	14740.2	6985.17
COG3443	42	0.074	0.236938	1	795.889	274.833
COG0785	42	0.074	0.236938	1	4268.11	6094.33
COG1162	42	0.074	0.236938	1	8986	10334.8
COG5518	42	0.074	0.236938	1	732.222	285.833
COG0488	42	0.074	0.236938	1	36939.1	43435.3
COG1217	43	0.074	0.236938	1	9305.33	10733.7
COG0579	43	0.074	0.236938	1	4504	6337.83
COG3366	42	0.075	0.238433	1	90.7778	171.833
COG1293	42	0.075	0.238433	1	2155.44	4191.83
COG3973	43	0.075	0.238433	1	3588.67	4823.83
COG1388	42	0.075	0.238433	1	3862.56	4291.33
COG0828	42	0.075	0.238433	1	5766.44	3334.17
COG2952	42	0.075	0.238433	1	485.222	729
COG1187	42	0.075	0.238433	1	27456.9	19976.2
COG0555	42	0.075	0.238433	1	5881.22	3309.33
COG0348	42	0.075	0.238433	1	7215.44	10309.8
COG0343	42	0.075	0.238433	1	9306.67	10503.3
COG5395	42	0.076	0.239738	1	716.889	218.167
COG5014	39	0.076	0.239738	1	0.777778	0
COG5298	42	0.076	0.239738	1	139.111	134.167
COG1335	42	0.076	0.239738	1	26395.6	19057.2
COG4683	42	0.076	0.239738	1	1789.89	495.667
COG2361	42	0.076	0.239738	1	2352.11	3508.67
COG3234	42	0.076	0.239738	1	241.222	386.667
COG4315	42	0.076	0.239738	1	2445.56	845.667
COG4174	42	0.076	0.239738	1	3334.78	1591.5
COG3665	42	0.076	0.239738	1	4779	2541.17
COG4286	42	0.076	0.239738	1	178.444	300.833
COG0722	42	0.077	0.241191	1	8346.11	4936.5
COG5061	42	0.077	0.241191	1	2	2.83333
COG2818	42	0.077	0.241191	1	7937.89	6800.5
COG3177	42	0.077	0.241191	1	9951.33	12928.5
COG0468	42	0.077	0.241191	1	10288.6	12155.7
COG2377	42	0.077	0.241191	1	5941.22	3436.33
COG2375	42	0.077	0.241191	1	5419.67	2973.17
COG2987	42	0.077	0.241191	1	5704.11	3802.67
COG3356	42.5	0.077	0.241191	1	37.3333	78.6667
COG2844	42	0.077	0.241191	1	6426.78	3793
COG3506	42	0.078	0.242119	1	596.333	1025.33
COG5610	42	0.078	0.242119	1	351.333	670.167
COG2909	42	0.078	0.242119	1	3291	5258.17
COG3782	42	0.078	0.242119	1	1857.11	412.5
COG2311	42	0.078	0.242119	1	5191.33	5114.5
COG3698	42	0.078	0.242119	1	1648.78	532.833
COG3270	42	0.078	0.242119	1	166.111	39.8333
COG4469	42	0.078	0.242119	1	881.889	1258.17
COG0379	42	0.078	0.242119	1	6619.67	8419.83
COG0597	42	0.078	0.242119	1	11184.4	12695.5
COG3071	42	0.078	0.242119	1	5293.67	1907.83
COG3398	42	0.078	0.242119	1	113.222	54.8333
COG5083	41.5	0.078	0.242119	1	29.5556	40.6667
COG3288	42	0.079	0.244207	1	11279.2	6208.67
COG3935	42	0.079	0.244207	1	1639.89	3076.83
COG3168	42	0.079	0.244207	1	4274.56	1472.17
COG3819	41	0.079	0.244207	1	878.222	861.167
COG4786	42	0.079	0.244207	1	7101.11	9040.5
COG5428	42	0.079	0.244207	1	96.8889	176.167
COG1554	42	0.08	0.245938	1	4394.44	6036.17
COG3753	42	0.08	0.245938	1	2675.11	845.5
COG4970	42	0.08	0.245938	1	10901	3838.67
COG3179	42	0.08	0.245938	1	2224.44	1114.5
COG1693	42	0.08	0.245938	1	67.3333	126
COG3568	42	0.08	0.245938	1	12895.9	16839
COG3644	42	0.08	0.245938	1	470.778	175.667
COG1651	42	0.08	0.245938	1	19876.9	13003.2
COG4946	42	0.081	0.24782	1	644.778	1067.83
COG1888	42	0.081	0.24782	1	27.7778	7.66667
COG0060	42	0.081	0.24782	1	9556.11	10923.3
COG2153	42	0.081	0.24782	1	7966	6547.67
COG4083	42.5	0.081	0.24782	1	80.1111	14.6667
COG0036	42	0.081	0.24782	1	10089.2	11758.8
COG3811	42	0.081	0.24782	1	1073.67	235.833
COG4172	42	0.082	0.249345	1	3505	1440.5
COG2249	42	0.082	0.249345	1	7864.67	4526.17
COG2223	42	0.082	0.249345	1	14929.3	10699.3
COG1964	42	0.082	0.249345	1	749.889	1017.17
COG3877	42	0.082	0.249345	1	395.333	836.333
COG3486	42	0.082	0.249345	1	3160.22	1272.33
COG0636	42	0.082	0.249345	1	6666.33	5118.83
COG3248	42	0.082	0.249345	1	2883.33	571
COG0354	42	0.082	0.249345	1	6281.89	3816
COG3833	42	0.083	0.250851	1	1613.67	2375.5
COG0145	42	0.083	0.250851	1	3608.33	5253.33
COG4291	42	0.083	0.250851	1	2753.22	1292.33
COG0235	42	0.083	0.250851	1	11898.9	15734.7
COG0552	41	0.083	0.250851	1	9430.89	10735
COG2324	42	0.083	0.250851	1	540.111	1130.33
COG1985	42	0.083	0.250851	1	5130	7185.83
COG3476	42	0.083	0.250851	1	1483.11	2337.83
COG0253	42	0.083	0.250851	1	8753.56	10644
COG4892	42	0.084	0.252848	1	338.889	476.167
COG0184	42	0.084	0.252848	1	9153.44	10627.5
COG0469	42	0.084	0.252848	1	8552.44	11069
COG1969	42	0.084	0.252848	1	845.778	1159.17
COG0703	42	0.084	0.252848	1	10276.7	12572.3
COG1666	42	0.084	0.252848	1	5613.44	3409.33
COG1066	42	0.085	0.254658	1	9517.56	11212.2
COG2252	42	0.085	0.254658	1	9425.44	7279.33
COG5569	41	0.085	0.254658	1	3040.44	1243.33
COG3243	42	0.085	0.254658	1	8351.56	4473
COG3491	42	0.085	0.254658	1	5709.89	2848
COG1887	41	0.085	0.254658	1	4902	5121.5
COG4445	42	0.085	0.254658	1	2428	1172.67
COG2837	42	0.086	0.256281	1	4961.11	3126.17
COG4393	42	0.086	0.256281	1	415.444	274.833
COG0155	42	0.086	0.256281	1	8645.78	6237.5
COG2945	42	0.086	0.256281	1	7342	3457.5
COG0825	42	0.086	0.256281	1	7440.89	6158.33
COG1232	42	0.086	0.256281	1	4298.44	6766
COG4443	42	0.086	0.256281	1	876.222	1302
COG1393	42	0.086	0.256281	1	16012.2	11859.2
COG4186	42	0.087	0.257716	1	1113.22	1706.17
COG4983	42	0.087	0.257716	1	198.556	184.167
COG0291	41	0.087	0.257716	1	8920.89	10297.2
COG0408	41	0.087	0.257716	1	5658.89	3091
COG1336	42	0.087	0.257716	1	245.222	486.667
COG1959	42	0.087	0.257716	1	17675.9	21082.3
COG0316	42	0.087	0.257716	1	14683	9710.83
COG3241	42	0.087	0.257716	1	2151	584.333
COG4818	42	0.087	0.257716	1	374	664.333
COG3724	41	0.088	0.259134	1	2005.67	805.667
COG1104	41	0.088	0.259134	1	11249.2	15289.3
COG3671	42	0.088	0.259134	1	3362.56	911.333
COG2360	41	0.088	0.259134	1	6317.44	3984.17
COG0322	42	0.088	0.259134	1	10854.2	13070.8
COG0540	41	0.088	0.259134	1	9550.44	10715.3
COG3127	42	0.088	0.259134	1	7290.67	5393.33
COG0583	42	0.088	0.259134	1	237320	137413
COG2983	42	0.088	0.259134	1	2887.33	1362.17
COG2461	41	0.089	0.260194	1	1074.67	1255.33
COG0046	41	0.089	0.260194	1	9352.44	10376.2
COG0271	42	0.089	0.260194	1	6201.44	3505.83
COG3886	42	0.089	0.260194	1	255.667	480.167
COG0832	41	0.089	0.260194	1	4338.78	2046.17
COG1947	42	0.089	0.260194	1	8827.22	10052.5
COG0541	41	0.089	0.260194	1	9468.11	10790.7
COG3592	42	0.089	0.260194	1	409.111	592.167
COG2335	42	0.089	0.260194	1	3799.78	5251.5
COG5187	41	0.089	0.260194	1	4.88889	12.6667
COG2072	42	0.089	0.260194	1	16794.7	9385.5
COG0335	41	0.09	0.261749	1	9413.67	10658.3
COG5220	41	0.09	0.261749	1	1	2.16667
COG4959	42	0.09	0.261749	1	1570.11	1587.17
COG0052	41	0.09	0.261749	1	9416.89	10698.2
COG0326	42	0.09	0.261749	1	7655.78	9192.17
COG4239	42	0.09	0.261749	1	3338.22	1597.5
COG4531	42	0.09	0.261749	1	2242.56	740.667
COG0490	42	0.09	0.261749	1	409.333	745.5
COG1286	42	0.091	0.262948	1	7113.44	6302
COG3848	41	0.091	0.262948	1	3.66667	7.33333
COG0820	41	0.091	0.262948	1	9726.11	11521.8
COG3259	41	0.091	0.262948	1	587	940.667
COG4806	42	0.091	0.262948	1	811.444	1561.67
COG4129	42	0.091	0.262948	1	2598.44	3616.17
COG0592	41	0.091	0.262948	1	9615	10967.3
COG1434	42	0.091	0.262948	1	10265.9	9086.67
COG1720	41	0.091	0.262948	1	3952.33	2776.67
COG1714	42	0.091	0.262948	1	10018.2	5910.67
COG5644	41	0.092	0.265152	1	3	5.66667
COG0143	42	0.092	0.265152	1	9799.56	11322
COG1017	41	0.092	0.265152	1	3019.11	1857
COG4925	41	0.092	0.265152	1	881.889	1506.83
COG3295	41	0.093	0.267002	1	2347.56	2325.67
COG0089	41	0.093	0.267002	1	9418.33	10665.2
COG0150	41	0.093	0.267002	1	9389.89	10656.2
COG0571	41	0.093	0.267002	1	9353.89	10664.5
COG3803	41	0.093	0.267002	1	4961.78	2091.67
COG0758	41	0.093	0.267002	1	10177.9	11710.2
COG4966	41	0.094	0.268494	1	6209.56	2213.33
COG0272	41	0.094	0.268494	1	10427.3	11909.3
COG1055	41	0.094	0.268494	1	6849.33	8987
COG3237	41	0.094	0.268494	1	5177.56	2858.33
COG1555	41	0.094	0.268494	1	8838	10136.8
COG0003	41	0.094	0.268494	1	2637.56	4188.33
COG0287	41	0.094	0.268494	1	7664.22	10043
COG2062	41	0.094	0.268494	1	7046.33	5253.83
COG0436	41	0.095	0.270315	1	38008.1	44389.8
COG1499	40.5	0.095	0.270315	1	1.77778	4.83333
COG0211	41	0.095	0.270315	1	9404.11	10542.2
COG2308	41	0.095	0.270315	1	7172.44	4984.17
COG0227	41	0.095	0.270315	1	9273	10472.8
COG2334	41	0.095	0.270315	1	8267	10376.7
COG2256	41	0.096	0.271949	1	10083.8	11653
COG2015	41	0.096	0.271949	1	2671.44	1074.67
COG1503	41	0.096	0.271949	1	430.667	620.5
COG2521	41	0.096	0.271949	1	1520.22	249
COG1310	41	0.096	0.271949	1	1930	3097.17
COG0126	41	0.096	0.271949	1	9461.11	10700.8
COG3719	42	0.096	0.271949	1	2672.56	1107.5
COG2265	41	0.097	0.273742	1	14921.9	17744.2
COG3370	41	0.097	0.273742	1	33.3333	85
COG1504	41	0.097	0.273742	1	98.7778	146.333
COG0522	41	0.097	0.273742	1	9498	10875
COG0582	41	0.097	0.273742	1	10130.1	4294.67
COG0806	41	0.097	0.273742	1	9321.56	10539.7
COG4980	41	0.098	0.275868	1	1356.22	1989
COG1543	42	0.098	0.275868	1	416.333	756
COG0106	41	0.098	0.275868	1	8528.33	10087
COG2404	41	0.098	0.275868	1	567.333	531
COG2998	42	0.099	0.277287	1	914.444	1032.67
COG0099	41	0.099	0.277287	1	9376.33	10674.5
COG4829	41	0.099	0.277287	1	2049.33	461.833
COG3151	41	0.099	0.277287	1	1886.89	416.5
COG0319	41	0.099	0.277287	1	9419	10668
COG1376	41	0.099	0.277287	1	16468.4	12747.8
COG0771	41	0.099	0.277287	1	9443.89	10768.3
COG4461	41	0.099	0.277287	1	2260.78	772.333
COG0075	41	0.1	0.279039	1	5321.67	7887.17
COG3978	41	0.1	0.279039	1	1705.78	305.333
COG0797	41	0.1	0.279039	1	9087.22	6439
COG0177	42	0.1	0.279039	1	10120	12166.7
COG4666	42	0.1	0.279039	1	1646.78	2051.5
COG4604	41	0.1	0.279039	1	1926	842.833
COG5244	41	0.101	0.28043	1	25.4444	43
COG3051	41	0.101	0.28043	1	493.556	661
COG0215	41	0.101	0.28043	1	10483.2	12032.2
COG1785	41	0.101	0.28043	1	3844.56	4734.5
COG1534	41	0.101	0.28043	1	5868.89	4359.83
COG0816	41	0.101	0.28043	1	9304.56	10469.8
COG3817	41	0.101	0.28043	1	914.333	876.167
COG2064	41	0.101	0.28043	1	2263.56	3089.67
COG0098	41	0.102	0.282156	1	9385.78	10466.5
COG1101	41	0.102	0.282156	1	2261.33	3395.67
COG4194	41	0.102	0.282156	1	387	600.333
COG0360	41	0.102	0.282156	1	9419.78	10677.3
COG0374	41	0.102	0.282156	1	1795.89	2481.67
COG1230	41	0.102	0.282156	1	18586.7	10613
COG0653	41	0.103	0.283869	1	10018.1	11422.2
COG1263	41	0.103	0.283869	1	7771.67	10818.8
COG0538	41	0.103	0.283869	1	5654.33	7474.83
COG0418	41	0.103	0.283869	1	3307.78	1629
COG4701	41	0.103	0.283869	1	1634.11	276.5
COG3620	41	0.103	0.283869	1	6748.67	8619.83
COG1115	41	0.104	0.284521	1	8542.11	11020.2
COG2358	41	0.104	0.284521	1	3763.44	4470.33
COG3194	41	0.104	0.284521	1	2630.11	833.333
COG0665	41	0.104	0.284521	1	37601.2	27061.8
COG0261	41	0.104	0.284521	1	9285.44	10668.8
COG5495	41	0.104	0.284521	1	3255.78	3996.33
COG0152	41	0.104	0.284521	1	9770.11	11248.5
COG2949	41	0.104	0.284521	1	891.667	1098.67
COG3428	41	0.104	0.284521	1	2859.89	3009
COG2044	41	0.104	0.284521	1	557.889	1107.33
COG1406	41	0.104	0.284521	1	732.889	1346.67
COG5177	39	0.104	0.284521	1	0.222222	0.666667
COG2920	41	0.105	0.286032	1	2907.67	1255
COG0079	41	0.105	0.286032	1	17341.3	21032.2
COG2932	41	0.105	0.286032	1	5572.89	6773.5
COG4688	41.5	0.105	0.286032	1	373.444	152.333
COG4317	41	0.105	0.286032	1	575.333	255.333
COG0829	41	0.105	0.286032	1	4634.44	2277.67
COG0609	41	0.105	0.286032	1	13615.2	18057.8
COG0709	41	0.106	0.287705	1	2767.78	3953.67
COG1934	41	0.106	0.287705	1	5546.56	3150.67
COG0264	40	0.106	0.287705	1	9443.67	10667
COG2917	41	0.106	0.287705	1	3900.78	1968.5
COG1497	39.5	0.106	0.287705	1	2	4.16667
COG0581	41	0.106	0.287705	1	8684.67	10032.7
COG0657	41	0.107	0.289016	1	28487.1	32685.8
COG0256	41	0.107	0.289016	1	9418.67	10662.8
COG3755	41	0.107	0.289016	1	3353.11	1292.17
COG0612	41	0.107	0.289016	1	24423.3	29595.7
COG0013	41	0.107	0.289016	1	10285.7	12248.7
COG0792	41	0.107	0.289016	1	8757	9950.33
COG3126	41	0.107	0.289016	1	1046.56	426
COG1458	41	0.107	0.289016	1	62.2222	127.667
COG4332	41	0.108	0.291014	1	434.111	726
COG0088	41	0.108	0.291014	1	9415	10654.8
COG3551	40.5	0.108	0.291014	1	442.222	683
COG5664	41	0.108	0.291014	1	134.222	34.8333
COG0091	41	0.109	0.291776	1	9417	10650.8
COG0297	41	0.109	0.291776	1	6877.22	9414.17
COG0182	41	0.109	0.291776	1	3606	3826.83
COG0197	41	0.109	0.291776	1	9418.44	10666
COG1923	41	0.109	0.291776	1	5971.67	3454.67
COG0200	41	0.109	0.291776	1	9401.89	10537.3
COG0201	41	0.109	0.291776	1	9495.33	10792
COG2939	41	0.109	0.291776	1	2020	2989.83
COG2402	41	0.109	0.291776	1	429.556	698.167
COG3265	41	0.109	0.291776	1	4040.33	2368.67
COG0556	41	0.109	0.291776	1	9457.78	10844.7
COG2812	41	0.11	0.292701	1	18631.6	20790.5
COG3553	41	0.11	0.292701	1	1930.67	761
COG4231	41	0.11	0.292701	1	6595	8973.83
COG1062	41	0.11	0.292701	1	9002.44	5985.17
COG1763	41	0.11	0.292701	1	1948.78	2243.17
COG1981	41	0.11	0.292701	1	6961.44	3335.67
COG0567	41	0.11	0.292701	1	6924.33	4747
COG1368	41	0.11	0.292701	1	8774.78	12766.2
COG2984	41	0.11	0.292701	1	4465.11	5551.17
COG4452	41	0.11	0.292701	1	3042.22	844.333
COG4092	41	0.111	0.293268	1	5.66667	21.3333
COG4226	41	0.111	0.293268	1	1042.67	1191.33
COG0074	40	0.111	0.293268	1	8218.33	6203.83
COG3189	41	0.111	0.293268	1	4302.44	2685
COG3981	41	0.111	0.293268	1	1164.78	1466.17
COG0858	40.5	0.111	0.293268	1	9428.11	10641.7
COG0856	41	0.111	0.293268	1	10	28.8333
COG3764	41	0.111	0.293268	1	5279.11	7828.67
COG0836	41	0.111	0.293268	1	7155	9196
COG4106	41	0.111	0.293268	1	6963.44	4943.5
COG4451	41	0.111	0.293268	1	597.778	849.333
COG0289	41	0.111	0.293268	1	9132.56	10607.2
COG1559	40	0.112	0.295387	1	9267.89	10250.2
COG0080	41	0.112	0.295387	1	9309.11	10660.5
COG0743	40	0.112	0.295387	1	8474	9760.83
COG2013	41	0.113	0.296277	1	4444.44	5063.5
COG2761	40	0.113	0.296277	1	6926.89	4999
COG0691	41	0.113	0.296277	1	9442.56	10683
COG4899	41	0.113	0.296277	1	190.778	112
COG0020	41	0.113	0.296277	1	10476.6	12069.7
COG0222	41	0.113	0.296277	1	9451.56	10718.8
COG0226	41	0.113	0.296277	1	14885.9	15876.5
COG3599	41	0.113	0.296277	1	2118	3168.33
COG1200	41	0.113	0.296277	1	9649.44	11026.5
COG2510	41	0.113	0.296277	1	5306.33	7402.33
COG2032	40	0.114	0.2982	1	4771.33	2959.83
COG3433	40	0.114	0.2982	1	257.222	97.1667
COG0777	41	0.114	0.2982	1	8830.11	7299.17
COG0355	41	0.114	0.2982	1	9343.78	10832.2
COG0412	40	0.115	0.299764	1	19055	13547.3
COG1271	41	0.115	0.299764	1	10751.6	8509.33
COG1646	41	0.115	0.299764	1	568.556	961.5
COG1821	40.5	0.115	0.299764	1	195	152.833
COG1141	40	0.115	0.299764	1	2252	3726.83
COG0830	41	0.115	0.299764	1	4630	2246.17
COG0090	41	0.116	0.301492	1	9419	10654
COG0186	41	0.116	0.301492	1	9218.11	10283.7
COG3563	40	0.116	0.301492	1	509.111	762.5
COG0049	40	0.116	0.301492	1	9370.67	10589
COG1743	40	0.116	0.301492	1	496.889	795.667
COG1899	40	0.117	0.302509	1	1097	1746.83
COG5505	41	0.117	0.302509	1	1917.44	1206
COG0477	40.5	0.117	0.302509	1	14.4444	4
COG0783	41	0.117	0.302509	1	8314.22	6782.83
COG0233	41	0.117	0.302509	1	9418.11	10668.2
COG0788	41	0.117	0.302509	1	7028.78	4761.17
COG0484	41	0.117	0.302509	1	26336	31896.2
COG4477	40	0.117	0.302509	1	733.111	901.667
COG0342	41	0.117	0.302509	1	8934.89	10359.3
COG0724	40	0.118	0.303167	1	4529.56	5971.67
COG4890	40	0.118	0.303167	1	1112.11	396.833
COG4978	41	0.118	0.303167	1	739.889	1018.33
COG5245	40	0.118	0.303167	1	49.7778	24.5
COG3170	41	0.118	0.303167	1	5272.44	1902.83
COG0466	41	0.118	0.303167	1	10509.8	12593.5
COG4496	40	0.118	0.303167	1	2436.11	2656
COG1788	40	0.118	0.303167	1	11023.4	6772.83
COG5528	41	0.118	0.303167	1	2199.56	615.167
COG0606	41	0.118	0.303167	1	9267.78	10622.7
COG0283	40	0.118	0.303167	1	9115.67	10275
COG3743	41	0.119	0.304686	1	583.556	885.5
COG2919	40	0.119	0.304686	1	7186.22	5243.5
COG2057	40	0.119	0.304686	1	11088	6968.33
COG0779	40	0.119	0.304686	1	9097	10201.5
COG0359	41	0.119	0.304686	1	9418.44	10662.8
COG0131	40	0.119	0.304686	1	8482	9931.5
COG0803	40	0.12	0.306021	1	6937.67	9576
COG3883	40	0.12	0.306021	1	2122.22	1758.5
COG4447	40	0.12	0.306021	1	4448.78	6991.17
COG3110	40	0.12	0.306021	1	992.889	187.833
COG3816	40	0.12	0.306021	1	2620.33	1117.5
COG1884	41	0.12	0.306021	1	8212.78	11765.2
COG0754	40	0.12	0.306021	1	2351.78	1388
COG0314	41	0.121	0.308219	1	7592.44	4995.5
COG0100	41	0.121	0.308219	1	9413.67	10619.3
COG3850	40	0.122	0.31006	1	2364.33	1080.5
COG0472	40	0.122	0.31006	1	16183.2	19271.2
COG5659	41	0.122	0.31006	1	2288.44	3287.67
COG0608	41	0.122	0.31006	1	8657.44	9909
COG5301	40.5	0.123	0.311011	1	482.111	750
COG0094	40	0.123	0.311011	1	9343.89	10419.7
COG4588	40	0.123	0.311011	1	87.4444	34.3333
COG2160	40	0.123	0.311011	1	1796.44	3003.33
COG0048	41	0.123	0.311011	1	9287.33	10495.5
COG0087	40	0.123	0.311011	1	9424.22	10676.3
COG4383	40	0.123	0.311011	1	987.667	667
COG2371	40	0.123	0.311011	1	4456.78	2187.17
COG3512	40	0.123	0.311011	1	689.667	894.333
COG3178	40	0.124	0.312128	1	5412.78	2766.33
COG1022	41	0.124	0.312128	1	9652.89	14756.5
COG0203	40	0.124	0.312128	1	9348.67	10513
COG4252	40	0.124	0.312128	1	1869.89	2358.83
COG4256	40	0.124	0.312128	1	2574.78	626.5
COG3128	40	0.124	0.312128	1	5010.67	2453
COG1741	41	0.124	0.312128	1	19764.7	12018.7
COG1399	40	0.124	0.312128	1	8502.89	9408.5
COG0093	40.5	0.125	0.313939	1	9309.22	10643.5
COG1012	40	0.125	0.313939	1	76215.7	59994.7
COG0577	40	0.125	0.313939	1	33466.6	53840.8
COG0292	41	0.125	0.313939	1	9415.89	10657.5
COG0444	40	0.126	0.315388	1	14944.8	20724.7
COG0682	40	0.126	0.315388	1	10933.9	12553.5
COG3225	40	0.126	0.315388	1	1323	1857
COG1948	40	0.126	0.315388	1	59.3333	109.5
COG0498	40	0.126	0.315388	1	10634.9	12669.5
COG5500	40	0.126	0.315388	1	591.222	974.333
COG3975	40	0.127	0.317181	1	6241.33	3793.5
COG3472	40	0.127	0.317181	1	445.889	725.167
COG5183	40	0.127	0.317181	1	163.889	38.8333
COG4456	41	0.127	0.317181	1	1835.56	519.667
COG4548	40	0.128	0.318788	1	1821.22	1908.67
COG0045	40	0.128	0.318788	1	7658.67	5585.83
COG1569	40	0.128	0.318788	1	2797.33	3845
COG2974	40	0.128	0.318788	1	3161.22	1119.83
COG3716	40	0.128	0.318788	1	3245.22	4882.67
COG1250	40	0.129	0.320387	1	22816.1	17727.3
COG4954	40	0.129	0.320387	1	413.889	513.833
COG2973	40	0.129	0.320387	1	308.889	101.833
COG0812	40	0.129	0.320387	1	9436.78	10615.5
COG0127	40	0.129	0.320387	1	9545.67	10788
COG0259	40	0.13	0.321265	1	6572.22	4586.83
COG1275	40	0.13	0.321265	1	2995.78	2012.33
COG0693	40	0.13	0.321265	1	17188.6	15214.8
COG5278	40	0.13	0.321265	1	1499.56	273.667
COG0221	40	0.13	0.321265	1	9054.22	6142.33
COG0481	40	0.13	0.321265	1	9470.67	10470.3
COG1424	40	0.13	0.321265	1	301.444	479.667
COG5549	40	0.13	0.321265	1	322.222	358
COG1277	40	0.13	0.321265	1	5485.67	6648.67
COG1937	40	0.131	0.321781	1	10666.6	8462
COG2255	40	0.131	0.321781	1	9424.33	10622.8
COG4575	40	0.131	0.321781	1	3809.44	1284.17
COG2220	40	0.131	0.321781	1	12383.1	15936.5
COG1047	40	0.131	0.321781	1	10869.2	6873.67
COG0219	40	0.131	0.321781	1	7374.22	6199.5
COG0144	40	0.131	0.321781	1	12833	15400.8
COG3075	40	0.131	0.321781	1	259.444	309.667
COG0821	40	0.131	0.321781	1	8541.44	9836.5
COG0804	40	0.131	0.321781	1	4689.67	2441
COG2602	40	0.131	0.321781	1	1802	1804.67
COG0096	40	0.132	0.322619	1	9311.56	10662.2
COG0244	40	0.132	0.322619	1	9347.22	10436.5
COG1444	40	0.132	0.322619	1	696	1194
COG3087	40	0.132	0.322619	1	6468.33	2800.67
COG3167	40	0.132	0.322619	1	4685.11	2057.83
COG4292	40	0.132	0.322619	1	1969.11	1004.17
COG1432	40	0.132	0.322619	1	6157.33	6990
COG3712	40	0.132	0.322619	1	20317.7	27844.8
COG2862	40	0.133	0.322619	1	3332.33	1302.33
COG1857	40	0.133	0.322619	1	162.111	259.167
COG1294	40	0.133	0.322619	1	11389.2	7900.33
COG3422	40	0.133	0.322619	1	1892.22	768.167
COG4392	40	0.133	0.322619	1	2684.44	1368.33
COG2095	40	0.133	0.322619	1	7828.67	6875.83
COG4475	40	0.133	0.322619	1	649.222	758.167
COG0107	40	0.133	0.322619	1	8606	10191
COG2986	40	0.133	0.322619	1	7393.89	5250.67
COG1359	40	0.133	0.322619	1	12169.8	9758.67
COG1516	40	0.133	0.322619	1	4306.44	4730.33
COG4592	40	0.133	0.322619	1	469	143.667
COG3493	40	0.133	0.322619	1	472.778	638.5
COG4323	40	0.133	0.322619	1	3035.67	742
COG0130	40	0.133	0.322619	1	9424.22	10668.7
COG1118	40	0.134	0.323291	1	5317.89	3400.83
COG1700	40	0.134	0.323291	1	183.889	152.167
COG1052	41	0.134	0.323291	1	15543	20003.2
COG3419	40	0.134	0.323291	1	4822.11	1870.67
COG1198	40	0.134	0.323291	1	9908.22	11266.7
COG0103	40	0.134	0.323291	1	9394.67	10510.5
COG1214	40	0.134	0.323291	1	9374.11	10484.2
COG2185	40	0.134	0.323291	1	2391.22	3845.5
COG4877	40	0.134	0.323291	1	2102	1817.5
COG2272	40	0.134	0.323291	1	5982.89	7312.33
COG3704	40	0.135	0.323609	1	1386.56	1299.17
COG3021	40	0.135	0.323609	1	2957.22	1724.83
COG4379	40	0.135	0.323609	1	217.444	353.5
COG1854	40	0.135	0.323609	1	2014.78	2998
COG4667	40	0.135	0.323609	1	3287.22	4851
COG4651	40	0.135	0.323609	1	4662.89	2775.33
COG0813	40	0.135	0.323609	1	1498.89	2115
COG4229	40	0.135	0.323609	1	1795.78	386.333
COG2501	40	0.135	0.323609	1	4014.89	4356.67
COG3475	40	0.135	0.323609	1	3074	4719.17
COG0576	40	0.135	0.323609	1	9572.44	10655.5
COG2070	40	0.135	0.323609	1	12445.1	15521.5
COG0642	40	0.136	0.324269	1	171366	215214
COG1108	40	0.136	0.324269	1	9314.44	11063.2
COG0661	40	0.136	0.324269	1	17155.9	11240.5
COG2340	40	0.136	0.324269	1	5604	7947.5
COG0193	40	0.136	0.324269	1	9559.22	10746.3
COG0185	40	0.136	0.324269	1	9302	10639.5
COG0263	40	0.136	0.324269	1	8409.22	9657.5
COG5498	39.5	0.136	0.324269	1	138.222	122.167
COG0536	40	0.136	0.324269	1	9427.56	10672.2
COG5529	40	0.136	0.324269	1	1787.44	611.333
COG1740	40	0.137	0.325266	1	1771.44	2433.5
COG4579	40	0.137	0.325266	1	2458.11	710.333
COG0040	40	0.137	0.325266	1	8479	9974.83
COG4756	40	0.137	0.325266	1	134.778	95
COG0855	40	0.137	0.325266	1	8398	10232.5
COG3220	40	0.137	0.325266	1	4177.44	2004
COG0118	40	0.137	0.325266	1	8556.22	10144.7
COG3073	40	0.137	0.325266	1	2673.33	806.5
COG0384	40	0.138	0.325395	1	9254.22	5866.17
COG3736	40	0.138	0.325395	1	1044.44	937.167
COG1688	40	0.138	0.325395	1	126.222	194.333
COG4960	40	0.138	0.325395	1	1857.67	2051.33
COG4986	40	0.138	0.325395	1	545	797.333
COG2353	40	0.138	0.325395	1	17552.9	10780.7
COG3424	40	0.138	0.325395	1	1398.56	2164.5
COG0677	40	0.138	0.325395	1	7302.67	8480.83
COG4798	40	0.138	0.325395	1	2422.89	988.333
COG3666	40	0.138	0.325395	1	9524	11491.3
COG1715	40	0.138	0.325395	1	3852.78	2281.67
COG0573	40	0.138	0.325395	1	8662.67	9944
COG0745	39	0.138	0.325395	1	143876	163721
COG3031	40	0.139	0.326205	1	3164.44	1225
COG0061	40	0.139	0.326205	1	9774.67	11066.7
COG2906	40	0.139	0.326205	1	3193.44	1409.5
COG0843	40	0.139	0.326205	1	12748.4	8054.5
COG1787	40	0.139	0.326205	1	524.222	769.333
COG0230	40	0.139	0.326205	1	1764	2188.67
COG4924	40	0.139	0.326205	1	601.444	503.667
COG3909	40	0.139	0.326205	1	3006.78	1208.33
COG0285	39	0.139	0.326205	1	10306.7	11741.5
COG1607	40	0.14	0.327692	1	11256.7	7864
COG0081	40	0.14	0.327692	1	9429.89	10657
COG3307	40	0.14	0.327692	1	11772.9	13481.7
COG3400	40	0.14	0.327692	1	103.111	194.5
COG0014	40	0.14	0.327692	1	8423.44	9701.17
COG4886	40	0.141	0.329172	1	4090.33	6036.67
COG0199	40	0.141	0.329172	1	9610.44	10805.2
COG2378	40	0.141	0.329172	1	19752.3	21252
COG5622	40	0.141	0.329172	1	2116.89	674.5
COG3660	40	0.141	0.329172	1	3658.56	965
COG3930	40	0.142	0.329785	1	1920.67	472.667
COG3615	40	0.142	0.329785	1	1815.89	626.833
COG1839	40	0.142	0.329785	1	151.778	234.333
COG3238	40	0.142	0.329785	1	4646.44	3355.67
COG0016	40	0.142	0.329785	1	9433.11	10659
COG0228	40	0.142	0.329785	1	9413.89	10646
COG3915	40	0.142	0.329785	1	818.556	331.5
COG4282	40	0.142	0.329785	1	195.667	284
COG1861	40	0.142	0.329785	1	433.889	700.167
COG4934	40	0.142	0.329785	1	2719.44	3562.33
COG1462	40	0.143	0.330905	1	3451.11	1481.17
COG2823	39	0.143	0.330905	1	10018.1	5913.33
COG3306	40	0.143	0.330905	1	2088.44	915.167
COG1181	40	0.143	0.330905	1	12517.7	14555.2
COG0594	40	0.143	0.330905	1	8647.56	9726.83
COG0605	40	0.143	0.330905	1	12194.2	9596.5
COG0137	40	0.143	0.330905	1	8771.67	10195.3
COG0439	39	0.144	0.331333	1	8442.33	6834.67
COG0659	40	0.144	0.331333	1	16153.4	11676.3
COG1466	40	0.144	0.331333	1	9394.22	10607
COG2003	40	0.144	0.331333	1	10327.8	12382.2
COG4956	40	0.144	0.331333	1	783	1153
COG3799	40	0.144	0.331333	1	78.1111	128.167
COG0799	40	0.144	0.331333	1	9405.33	10630.8
COG2513	40	0.144	0.331333	1	8550	5124
COG4861	40	0.144	0.331333	1	124	188
COG3496	40	0.144	0.331333	1	3061.78	1489.5
COG1945	40	0.144	0.331333	1	342.111	568
COG1671	40	0.145	0.332437	1	4785.56	3215.83
COG1620	40	0.145	0.332437	1	5186.89	3606.17
COG0500	40	0.145	0.332437	1	249.444	380.5
COG2140	40	0.145	0.332437	1	1460.56	1835.83
COG4118	40	0.145	0.332437	1	2486.89	3694.67
COG0575	40	0.145	0.332437	1	9538.11	10823.5
COG0072	40	0.145	0.332437	1	9529.44	10718.2
COG3444	40	0.146	0.333533	1	3156.56	5006.33
COG2211	40	0.146	0.333533	1	16387	20986.5
COG0216	40	0.146	0.333533	1	9612.33	11008.8
COG5276	40	0.146	0.333533	1	1468.44	2156.83
COG0164	40	0.146	0.333533	1	9370.78	10530.8
COG2440	39.5	0.146	0.333533	1	827.667	906.167
COG0353	40	0.146	0.333533	1	9403.33	10696.8
COG5597	39.5	0.147	0.334792	1	53.1111	24.6667
COG1282	40	0.147	0.334792	1	6200.67	3822.83
COG4889	39	0.147	0.334792	1	725.333	1169.5
COG2907	40	0.147	0.334792	1	4849.56	1876.17
COG0198	40	0.147	0.334792	1	9331.78	10646.5
COG1920	40	0.147	0.334792	1	533	958.833
COG1678	40	0.148	0.335872	1	6310.44	4106.83
COG2206	40	0.148	0.335872	1	12636.4	15729.7
COG0238	40	0.148	0.335872	1	9453.22	10688.8
COG2321	40	0.148	0.335872	1	5314.56	3704.83
COG1989	39	0.148	0.335872	1	7153.44	6454
COG2991	40	0.148	0.335872	1	606	201.167
COG3715	40	0.148	0.335872	1	3023.89	4650.83
COG3372	39	0.149	0.337286	1	115.222	250.5
COG3937	40	0.149	0.337286	1	1740.67	1245.33
COG0234	39	0.149	0.337286	1	10792.2	12285.5
COG0632	40	0.149	0.337286	1	9406.44	10599
COG0638	39	0.149	0.337286	1	900.222	1428.17
COG4335	39	0.15	0.339378	1	1421.67	638.833
COG1454	40	0.151	0.340951	1	14627.9	19413
COG1333	39	0.151	0.340951	1	1765.78	2329.17
COG3308	39	0.151	0.340951	1	2488.56	740.333
COG2975	40	0.151	0.340951	1	2821.78	1346.83
COG4929	40	0.152	0.342862	1	446.889	554.333
COG1341	39.5	0.152	0.342862	1	21.5556	35.1667
COG0669	39	0.153	0.344423	1	9506.89	10620
COG3223	39	0.153	0.344423	1	1662.67	557.167
COG4846	39	0.153	0.344423	1	99	150.5
COG0356	39	0.153	0.344423	1	9287.67	10516
COG1679	40	0.154	0.345978	1	208.222	309.833
COG4689	40	0.154	0.345978	1	711.444	290.5
COG2706	39	0.154	0.345978	1	3499.56	5465.33
COG3651	39	0.154	0.345978	1	2180.78	941.833
COG0051	40	0.155	0.347526	1	9299	10610.3
COG1038	39	0.155	0.347526	1	3109.44	4211.83
COG0174	39	0.155	0.347526	1	19391.4	15402.2
COG5126	39	0.155	0.347526	1	1653	464.833
COG0778	39	0.156	0.349418	1	32123.2	37405.8
COG3240	40	0.156	0.349418	1	3093.44	1235.5
COG5304	39	0.157	0.350955	1	123.556	128.833
COG3613	39	0.157	0.350955	1	2553.44	757.333
[truncated: 2,474 more rows]
