# Supplementary material for: Can Smoking Cause Differences in Urine Microbiome in Male Patients With Bladder Cancer? A Retrospective Study
Source: Front Oncol. 2021 Jun 8;11:677605. doi: 10.3389/fonc.2021.677605 (PMC8217881; doi:10.3389/fonc.2021.677605)
Supplement: Supplementary file 4 [file DataSheet_4.xlsx]

## Sheet: Sheet1
Biosynthesis of ansamycins
Butirosin and neomycin biosynthesis
Calcium signaling pathway
Carbon fixation in photosynthetic organisms
Drug metabolism - other enzymes
Fructose and mannose metabolism
Galactose metabolism
Germination
Lysosome
Other glycan degradation
Phenylpropanoid biosynthesis
Photosynthesis
Photosynthesis proteins
Sphingolipid metabolism
Sporulation
Type I diabetes mellitus
